# Supplementary material for: Cytological and Gene Profile Expression Analysis Reveals Modification in Metabolic Pathways and Catalytic Activities Induce Resistance in Botrytis cinerea Against Iprodione Isolated From Tomato
Source: Int J Mol Sci. 2020 Jul 9;21(14):4865. doi: 10.3390/ijms21144865 (PMC7402349; doi:10.3390/ijms21144865)
Supplement: Supplementary file 1 [file ijms-21-04865-s001.zip]

Archive with 4 entries (2 files):
- supplementary/
- supplementary/supplementary data/
- supplementary/supplementary data/supplementary data.xlsx
- supplementary/supplementary data/supplementary.pdf
