# Supplementary material for: Cytological and Gene Profile Expression Analysis Reveals Modification in Metabolic Pathways and Catalytic Activities Induce Resistance in Botrytis cinerea Against Iprodione Isolated From Tomato
Source: Int J Mol Sci. 2020 Jul 9;21(14):4865. doi: 10.3390/ijms21144865 (PMC7402349; doi:10.3390/ijms21144865)
Supplement: Supplementary file 1 [file ijms-21-04865-s001.zip › supplementary/supplementary data/supplementary data.xlsx]

## Sheet: Al annotations data
Table S13. List of all annotation data
	gene_id	transcript_id	is_gene	gene_name	length	description	cog	cog_description	KO_id	KO_name	paths	pfam	go	nr	swissprot	entrez
	gene5502	rna6369	yes	BCIN_07g01640	1683	hypothetical protein	ENOG410YNBP(S:Function unknown); ENOG4112DEE(S:Function unknown)	ENOG410YNBP(-); ENOG4112DEE(-)						XP_001545099.2(hypothetical protein BCIN_07g01640 [Botrytis cinerea B05.10])		5425552
	gene5501	rna6368	yes	BCIN_07g01630	4475	hypothetical protein	ENOG410Y6GS(S:Function unknown)	ENOG410Y6GS(C6 finger domain protein)				PF11951.5(Fungal_trans_2:Fungal specific transcription factor domain); PF00172.15(Zn_clus:Fungal Zn(2)-Cys(6) binuclear cluster domain)	GO:0005634(cellular_component:nucleus); GO:0006357(biological_process:regulation of transcription from RNA polymerase II promoter); GO:0008270(molecular_function:zinc ion binding); GO:0000981(molecular_function:RNA polymerase II transcription factor activity, sequence-specific DNA binding)	XP_001551446.1(hypothetical protein BCIN_07g01630 [Botrytis cinerea B05.10])	sp|O74308|YOG2_SCHPO(Uncharacterized transcriptional regulatory protein C15D4.02 OS=Schizosaccharomyces pombe (strain 972 / ATCC 24843) OX=284812 GN=SPBC15D4.02 PE=3 SV=3)	5431976
	gene2411	rna2868	no	BCIN_03g03080	1207	hypothetical protein								XP_024547640.1(hypothetical protein BCIN_03g03080 [Botrytis cinerea B05.10])		5435528
	gene2412	rna2869	yes	BCIN_03g03090	1454	hypothetical protein	ENOG411256Y(S:Function unknown)	ENOG411256Y(acetyltransferase)				PF08445.7(FR47:FR47-like protein)		XP_001554966.1(hypothetical protein BCIN_03g03090 [Botrytis cinerea B05.10])		5435534
	gene1938	rna2318	yes	BCIN_02g07740	1306	hypothetical protein								XP_001551059.1(hypothetical protein BCIN_02g07740 [Botrytis cinerea B05.10])		5431565
	gene1939	rna2319	yes	BCIN_02g07750	5938	hypothetical protein	COG0251(S:Function unknown); ENOG410Y29Q(S:Function unknown); ENOG410YC9S(S:Function unknown); ENOG41100WB(S:Function unknown)	COG0251(-); ENOG410Y29Q(-); ENOG410YC9S(-); ENOG41100WB(-)						XP_024547309.1(hypothetical protein BCIN_02g07750 [Botrytis cinerea B05.10])		5431569
	gene2226	rna2648	yes	BCIN_03g01230	1109	hypothetical protein	ENOG410Y0GW(S:Function unknown); ENOG4111V6F(S:Function unknown)	ENOG410Y0GW(Cutinase); ENOG4111V6F(carbohydrate esterase family 5 protein)				PF01083.19(Cutinase:Cutinase); PF08237.8(PE-PPE:PE-PPE domain); PF00975.17(Thioesterase:Thioesterase domain)	GO:0016787(molecular_function:hydrolase activity); GO:0008152(biological_process:metabolic process)	XP_024547509.1(hypothetical protein BCIN_03g01230 [Botrytis cinerea B05.10])		5440025
	gene1242	rna1516	yes	BCIN_02g00750	1631	hypothetical protein	COG2940(S:Function unknown)	COG2940(Glycosyl hydrolase catalytic core)				PF00856.25(SET:SET domain)		XP_024546846.1(hypothetical protein BCIN_02g00750 [Botrytis cinerea B05.10])	sp|O46040|MSTAA_DROME(Protein msta, isoform A OS=Drosophila melanogaster OX=7227 GN=msta PE=2 SV=3)	5436476
	gene2224	rna2646	yes	BCIN_03g01210	5012	hypothetical protein	ENOG4111DVC(S:Function unknown); ENOG4111XPM(S:Function unknown); ENOG4111JPK(S:Function unknown); COG0666(S:Function unknown); COG5048(S:Function unknown)	ENOG4111DVC(-); ENOG4111XPM(-); ENOG4111JPK(-); COG0666(-); COG5048(-)				PF17109.2(Goodbye:fungal STAND N-terminal Goodbye domain)		XP_024547508.1(hypothetical protein BCIN_03g01210 [Botrytis cinerea B05.10])		5440027
	gene5494	rna6360	yes	BCIN_07g01560	2426	hypothetical protein	ENOG410XQ3V(S:Function unknown)	ENOG410XQ3V(-)				PF03619.13(Solute_trans_a:Organic solute transporter Ostalpha)	GO:0016020(cellular_component:membrane); GO:0005215(molecular_function:transporter activity); GO:0016021(cellular_component:integral component of membrane); GO:0006810(biological_process:transport)	XP_024549662.1(hypothetical protein BCIN_07g01560 [Botrytis cinerea B05.10])	sp|Q09906|TM184_SCHPO(Transmembrane protein 184 homolog C30D11.06c OS=Schizosaccharomyces pombe (strain 972 / ATCC 24843) OX=284812 GN=SPAC30D11.06c PE=1 SV=1)	5431955
	gene1936	rna2316	yes	Bcyhk8	2328	Bcyhk8	COG0477(G:Carbohydrate transport and metabolism)	COG0477(major facilitator Superfamily)				PF07690.13(MFS_1:Major Facilitator Superfamily); PF00083.21(Sugar_tr:Sugar (and other) transporter)	GO:0005215(molecular_function:transporter activity); GO:0016021(cellular_component:integral component of membrane); GO:0055085(biological_process:transmembrane transport)	XP_001551063.1(Bcyhk8 [Botrytis cinerea B05.10])	sp|A0A161CLJ6|MRR1_MONRU(Citrinin biosynthesis cluster MFS transporter mrr1 OS=Monascus ruber OX=89489 GN=mrr1 PE=3 SV=1)	5431561
	gene1937	rna2317	yes	BCIN_02g07730	3539	hypothetical protein	ENOG4111G9D(S:Function unknown); ENOG4110VP5(S:Function unknown)	ENOG4111G9D(Conserved hypothetical, protein); ENOG4110VP5(-)						XP_024547308.1(hypothetical protein BCIN_02g07730 [Botrytis cinerea B05.10])	sp|G0S2X1|NUP37_CHATD(Nucleoporin NUP37 OS=Chaetomium thermophilum (strain DSM 1495 / CBS 144.50 / IMI 039719) OX=759272 GN=NUP37 PE=1 SV=2)	5431563
	gene2410	rna2866	yes	BCIN_03g03070	2261	hypothetical protein	ENOG410YAW2(S:Function unknown); ENOG4111CK6(S:Function unknown)	ENOG410YAW2(-); ENOG4111CK6(Methyltransferase domain)				PF13489.3(Methyltransf_23:Methyltransferase domain); PF13649.3(Methyltransf_25:Methyltransferase domain); PF13847.3(Methyltransf_31:Methyltransferase domain); PF08242.9(Methyltransf_12:Methyltransferase domain); PF08241.9(Methyltransf_11:Methyltransferase domain)	GO:0005737(cellular_component:cytoplasm); GO:0008757(molecular_function:S-adenosylmethionine-dependent methyltransferase activity); GO:0032259(biological_process:methylation)	XP_001554970.2(hypothetical protein BCIN_03g03070 [Botrytis cinerea B05.10])	sp|M2SNN6|LAEA_COCH5(Secondary metabolism regulator LAE1 OS=Cochliobolus heterostrophus (strain C5 / ATCC 48332 / race O) OX=701091 GN=LAE1 PE=3 SV=1)	5435524
	gene1241	rna1515	yes	BCIN_02g00740	1960	hypothetical protein	COG0053(S:Function unknown)	COG0053(Glycosyl hydrolase catalytic core)				PF01545.18(Cation_efflux:Cation efflux family); PF16916.2(ZT_dimer:Dimerisation domain of Zinc Transporter)	GO:0016020(cellular_component:membrane); GO:0006812(biological_process:cation transport); GO:0016021(cellular_component:integral component of membrane); GO:0008324(molecular_function:cation transmembrane transporter activity); GO:0071577(biological_process:zinc II ion transmembrane transport); GO:0005385(molecular_function:zinc ion transmembrane transporter activity); GO:0010043(biological_proces…	XP_024546845.1(hypothetical protein BCIN_02g00740 [Botrytis cinerea B05.10])	sp|Q5NA18|MTP5_ORYSJ(Metal tolerance protein 5 OS=Oryza sativa subsp. japonica OX=39947 GN=MTP5 PE=2 SV=1)	5436475
	gene2409	rna2864	yes	BCIN_03g03060	2159	hypothetical protein	COG1088(M:Cell wall/membrane/envelope biogenesis)	COG1088(dTDP-glucose 4-6-dehydratase)	K01710	E4.2.1.46, rfbB, rffG		PF16363.2(GDP_Man_Dehyd:GDP-mannose 4,6 dehydratase); PF01370.18(Epimerase:NAD dependent epimerase/dehydratase family); PF02719.12(Polysacc_synt_2:Polysaccharide biosynthesis protein); PF01073.16(3Beta_HSD:3-beta hydroxysteroid dehydrogenase/isomerase family); PF07993.9(NAD_binding_4:Male sterility protein); PF04321.14(RmlD_sub_bind:RmlD substrate binding domain); PF13460.3(NAD_binding_10:NAD(P)H…	GO:0008460(molecular_function:dTDP-glucose 4,6-dehydratase activity); GO:0009225(biological_process:nucleotide-sugar metabolic process)	XP_024547639.1(hypothetical protein BCIN_03g03060 [Botrytis cinerea B05.10])	sp|Q9SYM5|RHM1_ARATH(Trifunctional UDP-glucose 4,6-dehydratase/UDP-4-keto-6-deoxy-D-glucose 3,5-epimerase/UDP-4-keto-L-rhamnose-reductase RHM1 OS=Arabidopsis thaliana OX=3702 GN=RHM1 PE=1 SV=1)	5435527
	gene1935	rna2313	yes	BCIN_02g07710	3332	hypothetical protein	COG5354(O:Posttranslational modification, protein turnover, chaperones)	COG5354(Anaphase promoting complex subunit 1)	K15026	EIF2A		PF08662.8(eIF2A:Eukaryotic translation initiation factor eIF2A)	GO:0006413(biological_process:translational initiation); GO:0003743(molecular_function:translation initiation factor activity)	XP_024547305.1(hypothetical protein BCIN_02g07710 [Botrytis cinerea B05.10])	sp|O74965|EIF2A_SCHPO(Eukaryotic translation initiation factor 2A OS=Schizosaccharomyces pombe (strain 972 / ATCC 24843) OX=284812 GN=SPBC4B4.04 PE=1 SV=1)	5431560
	gene6863	rna8040	yes	BCIN_09g01030	1225	hypothetical protein	ENOG410ZEHU(S:Function unknown); ENOG4110TSU(S:Function unknown); ENOG4111BNZ(S:Function unknown)	ENOG410ZEHU(Protein of unknown function (DUF3632)); ENOG4110TSU(Protein of unknown function (DUF3632)); ENOG4111BNZ(-)				PF12311.5(DUF3632:Protein of unknown function (DUF3632))		XP_001546670.1(hypothetical protein BCIN_09g01030 [Botrytis cinerea B05.10])		5427136
	gene1240	rna1514	no	BCIN_02g00730	2191	hypothetical protein								XP_024546844.1(hypothetical protein BCIN_02g00730 [Botrytis cinerea B05.10])		5436474
	gene5611	rna6489	yes	BCIN_07g02730	3173	hypothetical protein	ENOG410XTFG(G:Carbohydrate transport and metabolism); ENOG410XNSB(G:Carbohydrate transport and metabolism)	ENOG410XTFG(glycoside hydrolase family 55 protein); ENOG410XNSB(glycoside hydrolase family 55 protein)	K01210	E3.2.1.58	map00500(Starch and sucrose metabolism)	PF12708.4(Pectate_lyase_3:Pectate lyase superfamily protein); PF12218.5(End_N_terminal:N terminal extension of bacteriophage endosialidase)		XP_024549732.1(hypothetical protein BCIN_07g02730 [Botrytis cinerea B05.10])	sp|P49426|EXG1_COCCA(Glucan 1,3-beta-glucosidase OS=Cochliobolus carbonum OX=5017 GN=EXG1 PE=1 SV=1)	5439250
	gene5034	rna5816	yes	BCIN_06g04570	1036	hypothetical protein								XP_001559235.1(hypothetical protein BCIN_06g04570 [Botrytis cinerea B05.10])		5439861
	gene5035	rna5817	yes	BCIN_06g04580	1310	hypothetical protein	ENOG410XNQK(S:Function unknown)	ENOG410XNQK(-)				PF00083.21(Sugar_tr:Sugar (and other) transporter); PF07690.13(MFS_1:Major Facilitator Superfamily)		XP_024549326.1(hypothetical protein BCIN_06g04580 [Botrytis cinerea B05.10])	sp|Q4U3U6|QAY_NEUAF(Quinate permease OS=Neurospora africana OX=5143 GN=qa-y PE=3 SV=1)	5439860
	gene8298	rna9698	yes	BCIN_11g02030	659	hypothetical protein	ENOG410XXDB(S:Function unknown)	ENOG410XXDB(-)				PF13396.3(PLDc_N:Phospholipase_D-nuclease N-terminal)		XP_001556690.1(hypothetical protein BCIN_11g02030 [Botrytis cinerea B05.10])		5437270
	gene1238	rna1511	yes	Bcsyg1	3629	Bcsyg1	COG5409(S:Function unknown)	COG5409(Glycosyl hydrolase catalytic core)				PF03124.11(EXS:EXS family); PF03105.16(SPX:SPX domain)		XP_024546841.1(Bcsyg1 [Botrytis cinerea B05.10])	sp|Q9UU86|SYG1_SCHPO(Protein SYG1 homolog OS=Schizosaccharomyces pombe (strain 972 / ATCC 24843) OX=284812 GN=SPCC1827.07c PE=3 SV=1)	5436471
	gene8296	rna9694	no	BCIN_11g02010	2061	hypothetical protein	COG0531(E:Amino acid transport and metabolism)	COG0531(amino acid)				PF13520.3(AA_permease_2:Amino acid permease); PF00324.18(AA_permease:Amino acid permease)	GO:1902475(biological_process:L-alpha-amino acid transmembrane transport); GO:0015297(molecular_function:antiporter activity); GO:0015179(molecular_function:L-amino acid transmembrane transporter activity); GO:0005887(cellular_component:integral component of plasma membrane)	XP_024551668.1(hypothetical protein BCIN_11g02010 [Botrytis cinerea B05.10])	sp|P19807|HNM1_YEAST(Choline transport protein OS=Saccharomyces cerevisiae (strain ATCC 204508 / S288c) OX=559292 GN=HNM1 PE=1 SV=1)	5437267
	gene8297	rna9695	yes	BCIN_11g02020	930	hypothetical protein	ENOG410ZPZ3(S:Function unknown); ENOG410ZFXQ(S:Function unknown); ENOG410YPD0(S:Function unknown); ENOG410YHQ8(S:Function unknown); ENOG41127N8(S:Function unknown); ENOG411136W(S:Function unknown); ENOG4111215(S:Function unknown); ENOG410YMJC(S:Function unknown)	ENOG410ZPZ3(Acetyltransferase (GNAT) family); ENOG410ZFXQ(-); ENOG410YPD0(-); ENOG410YHQ8(-); ENOG41127N8(Acetyltransferase (GNAT) family); ENOG411136W(Gnat family acetyltransferase); ENOG4111215(-); ENOG410YMJC(Acetyltransferase (GNAT) family)				PF13508.4(Acetyltransf_7:Acetyltransferase (GNAT) domain); PF13673.4(Acetyltransf_10:Acetyltransferase (GNAT) domain); PF00583.22(Acetyltransf_1:Acetyltransferase (GNAT) family)	GO:0008080(molecular_function:N-acetyltransferase activity)	XP_001556688.1(hypothetical protein BCIN_11g02020 [Botrytis cinerea B05.10])		5437268
	gene8297	rna9696	no	BCIN_11g02020	897	hypothetical protein	ENOG410ZPZ3(S:Function unknown); ENOG410ZFXQ(S:Function unknown); ENOG4111215(S:Function unknown); ENOG41127N8(S:Function unknown); ENOG410YPD0(S:Function unknown); ENOG410YA14(S:Function unknown)	ENOG410ZPZ3(Acetyltransferase (GNAT) family); ENOG410ZFXQ(-); ENOG4111215(-); ENOG41127N8(Acetyltransferase (GNAT) family); ENOG410YPD0(Acetyltransferase (GNAT) family); ENOG410YA14(-)					GO:0008080(molecular_function:N-acetyltransferase activity)	XP_024551670.1(hypothetical protein BCIN_11g02020 [Botrytis cinerea B05.10])		5437268
	gene5033	rna5815	yes	BCIN_06g04560	2250	hypothetical protein	ENOG410XP04(S:Function unknown)	ENOG410XP04(-)	K01230	MAN1	map00510(N-Glycan biosynthesis); map00513(Various types of N-glycan biosynthesis); map04141(Protein processing in endoplasmic reticulum)	PF01532.17(Glyco_hydro_47:Glycosyl hydrolase family 47)	GO:0005783(cellular_component:endoplasmic reticulum); GO:0006491(biological_process:N-glycan processing); GO:0016020(cellular_component:membrane); GO:0016798(molecular_function:hydrolase activity, acting on glycosyl bonds); GO:0000139(cellular_component:Golgi membrane); GO:0004571(molecular_function:mannosyl-oligosaccharide 1,2-alpha-mannosidase activity); GO:0005509(molecular_function:calcium io…	XP_024549325.1(hypothetical protein BCIN_06g04560 [Botrytis cinerea B05.10])	sp|A2AJ15|MA1B1_MOUSE(Endoplasmic reticulum mannosyl-oligosaccharide 1,2-alpha-mannosidase OS=Mus musculus OX=10090 GN=Man1b1 PE=1 SV=1)	5439863
	gene8293	rna9690	yes	BCIN_11g01980	9747	hypothetical protein	ENOG410XT97(S:Function unknown); ENOG410XSU6(S:Function unknown)	ENOG410XT97(Protein of unknown function (DUF3638)); ENOG410XSU6(Conserved hypothetical, protein)				PF12340.5(DUF3638:Protein of unknown function (DUF3638)); PF12359.5(DUF3645:Protein of unknown function (DUF3645))		XP_024551665.1(hypothetical protein BCIN_11g01980 [Botrytis cinerea B05.10])		5437263
	gene8294	rna9691	yes	BCIN_11g01990	1305	hypothetical protein								XP_001556684.1(hypothetical protein BCIN_11g01990 [Botrytis cinerea B05.10])		5437264
	gene8295	rna9692	yes	BCIN_11g02000	2644	hypothetical protein	ENOG4111N9Y(S:Function unknown); ENOG410YPHD(S:Function unknown); ENOG41115EB(S:Function unknown); ENOG41118XZ(S:Function unknown); ENOG4110BAY(S:Function unknown)	ENOG4111N9Y(-); ENOG410YPHD(-); ENOG41115EB(-); ENOG41118XZ(-); ENOG4110BAY(-)						XP_024551666.1(hypothetical protein BCIN_11g02000 [Botrytis cinerea B05.10])		5437265
	gene8296	rna9693	yes	BCIN_11g02010	2131	hypothetical protein	COG0531(S:Function unknown)	COG0531(-)				PF13520.3(AA_permease_2:Amino acid permease); PF00324.18(AA_permease:Amino acid permease)	GO:1902475(biological_process:L-alpha-amino acid transmembrane transport); GO:0015297(molecular_function:antiporter activity); GO:0015179(molecular_function:L-amino acid transmembrane transporter activity); GO:0005887(cellular_component:integral component of plasma membrane)	XP_024551668.1(hypothetical protein BCIN_11g02010 [Botrytis cinerea B05.10])	sp|P19807|HNM1_YEAST(Choline transport protein OS=Saccharomyces cerevisiae (strain ATCC 204508 / S288c) OX=559292 GN=HNM1 PE=1 SV=1)	5437267
	gene4424	rna5148	yes	BCIN_05g06920	3878	hypothetical protein	ENOG410YXZA(S:Function unknown); ENOG410YAFH(S:Function unknown)	ENOG410YXZA(-); ENOG410YAFH(-)						XP_024548949.1(hypothetical protein BCIN_05g06920 [Botrytis cinerea B05.10])		36394204
	gene1936	rna2314	no	Bcyhk8	2149	Bcyhk8	COG0477(O:Posttranslational modification, protein turnover, chaperones)	COG0477(Anaphase promoting complex subunit 1)				PF07690.13(MFS_1:Major Facilitator Superfamily); PF00083.21(Sugar_tr:Sugar (and other) transporter)	GO:0005215(molecular_function:transporter activity); GO:0016021(cellular_component:integral component of membrane); GO:0055085(biological_process:transmembrane transport)	XP_001551063.1(Bcyhk8 [Botrytis cinerea B05.10])	sp|A0A161CLJ6|MRR1_MONRU(Citrinin biosynthesis cluster MFS transporter mrr1 OS=Monascus ruber OX=89489 GN=mrr1 PE=3 SV=1)	5431561
	gene1936	rna2315	no	Bcyhk8	2176	Bcyhk8	COG0477(G:Carbohydrate transport and metabolism)	COG0477(major facilitator Superfamily)				PF07690.13(MFS_1:Major Facilitator Superfamily); PF00083.21(Sugar_tr:Sugar (and other) transporter)	GO:0005215(molecular_function:transporter activity); GO:0016021(cellular_component:integral component of membrane); GO:0055085(biological_process:transmembrane transport)	XP_001551063.1(Bcyhk8 [Botrytis cinerea B05.10])	sp|A0A161CLJ6|MRR1_MONRU(Citrinin biosynthesis cluster MFS transporter mrr1 OS=Monascus ruber OX=89489 GN=mrr1 PE=3 SV=1)	5431561
	gene4417	rna5140	yes	BCIN_05g06850	2568	hypothetical protein	ENOG41119TS(S:Function unknown); ENOG410YHX1(S:Function unknown); ENOG410YGPR(S:Function unknown); ENOG410YIQ5(S:Function unknown); ENOG410YAGJ(S:Function unknown); ENOG410YJQR(S:Function unknown); ENOG41117AN(S:Function unknown)	ENOG41119TS(Heterokaryon incompatibility protein (HET)); ENOG410YHX1(Heterokaryon incompatibility protein (HET)); ENOG410YGPR(Heterokaryon incompatibility protein (HET)); ENOG410YIQ5(Heterokaryon incompatibility protein (HET)); ENOG410YAGJ(Heterokaryon incompatibility protein (HET)); ENOG410YJQR(Heterokaryon incompatibility protein (HET)); ENOG41117AN(Heterokaryon incompatibility protein (HET))				PF06985.8(HET:Heterokaryon incompatibility protein (HET))		XP_024548945.1(hypothetical protein BCIN_05g06850 [Botrytis cinerea B05.10])	sp|Q9UV10|HET6_NEUCR(Heterokaryon incompatibility protein 6, OR allele OS=Neurospora crassa (strain ATCC 24698 / 74-OR23-1A / CBS 708.71 / DSM 1257 / FGSC 987) OX=367110 GN=het-6 PE=4 SV=1)	5440150
	gene4418	rna5141	yes	BCIN_05g06860	3154	hypothetical protein	ENOG4111BGT(S:Function unknown); ENOG410YIFT(S:Function unknown)	ENOG4111BGT(-); ENOG410YIFT(-)						XP_024548946.1(hypothetical protein BCIN_05g06860 [Botrytis cinerea B05.10])		5428577
	gene4419	rna5142	yes	BCIN_05g06870	1200	hypothetical protein	ENOG410XTU4(S:Function unknown); ENOG410YP57(S:Function unknown)	ENOG410XTU4(-); ENOG410YP57(-)				PF12706.4(Lactamase_B_2:Beta-lactamase superfamily domain); PF13483.3(Lactamase_B_3:Beta-lactamase superfamily domain)		XP_001548079.1(hypothetical protein BCIN_05g06870 [Botrytis cinerea B05.10])		5428580
	gene4420	rna5143	no	BCIN_05g06880	4632	hypothetical protein	COG0515(S:Function unknown)	COG0515(-)	K08286	E2.7.11.-		PF00069.22(Pkinase:Protein kinase domain); PF07714.14(Pkinase_Tyr:Protein tyrosine kinase); PF14531.3(Kinase-like:Kinase-like)	GO:0006468(biological_process:protein phosphorylation); GO:0005634(cellular_component:nucleus); GO:0004674(molecular_function:protein serine/threonine kinase activity); GO:0005938(cellular_component:cell cortex); GO:0035556(biological_process:intracellular signal transduction); GO:0005524(molecular_function:ATP binding)	XP_024548947.1(hypothetical protein BCIN_05g06880 [Botrytis cinerea B05.10])	sp|Q01919|KIN4_YEAST(Serine/threonine-protein kinase KIN4 OS=Saccharomyces cerevisiae (strain ATCC 204508 / S288c) OX=559292 GN=KIN4 PE=1 SV=1)	5428582
	gene4420	rna5144	yes	BCIN_05g06880	4701	hypothetical protein	COG0515(T:Signal transduction mechanisms)	COG0515(Serine Threonine protein kinase)	K08286	E2.7.11.-		PF00069.22(Pkinase:Protein kinase domain); PF07714.14(Pkinase_Tyr:Protein tyrosine kinase); PF14531.3(Kinase-like:Kinase-like)	GO:0006468(biological_process:protein phosphorylation); GO:0005634(cellular_component:nucleus); GO:0004674(molecular_function:protein serine/threonine kinase activity); GO:0005938(cellular_component:cell cortex); GO:0035556(biological_process:intracellular signal transduction); GO:0005524(molecular_function:ATP binding)	XP_001548082.1(hypothetical protein BCIN_05g06880 [Botrytis cinerea B05.10])	sp|Q01919|KIN4_YEAST(Serine/threonine-protein kinase KIN4 OS=Saccharomyces cerevisiae (strain ATCC 204508 / S288c) OX=559292 GN=KIN4 PE=1 SV=1)	5428582
	gene4421	rna5145	yes	Bcgwt1	2679	Bcgwt1	COG5062(S:Function unknown)	COG5062(Phosphatidylinositol glycan anchor biosynthesis, class W)	K05283	PIGW	map00563(Glycosylphosphatidylinositol (GPI)-anchor biosynthesis)	PF06423.9(GWT1:GWT1)	GO:0005783(cellular_component:endoplasmic reticulum); GO:0016021(cellular_component:integral component of membrane); GO:0005789(cellular_component:endoplasmic reticulum membrane); GO:0016740(molecular_function:transferase activity); GO:0016746(molecular_function:transferase activity, transferring acyl groups); GO:0006506(biological_process:GPI anchor biosynthetic process); GO:0044425(cellular_com…	XP_001548085.1(Bcgwt1 [Botrytis cinerea B05.10])	sp|Q4IQ08|GWT1_GIBZE(GPI-anchored wall transfer protein 1 OS=Gibberella zeae (strain PH-1 / ATCC MYA-4620 / FGSC 9075 / NRRL 31084) OX=229533 GN=GWT1 PE=3 SV=1)	5428587
	gene4422	rna5146	yes	BCIN_05g06900	2014	hypothetical protein	ENOG410YI64(S:Function unknown); ENOG4110VQ7(S:Function unknown)	ENOG410YI64(-); ENOG4110VQ7(-)						XP_024548948.1(hypothetical protein BCIN_05g06900 [Botrytis cinerea B05.10])		36394203
	gene4423	rna5147	yes	BCIN_05g06910	3788	hypothetical protein	ENOG410YTZA(S:Function unknown)	ENOG410YTZA(-)				PF13641.3(Glyco_tranf_2_3:Glycosyltransferase like family 2); PF13506.3(Glyco_transf_21:Glycosyl transferase family 21); PF00535.23(Glycos_transf_2:Glycosyl transferase family 2)	GO:0016021(cellular_component:integral component of membrane); GO:0016740(molecular_function:transferase activity)	XP_001548088.1(hypothetical protein BCIN_05g06910 [Botrytis cinerea B05.10])		5428591
	gene2223	rna2645	yes	BCIN_03g01200	2432	hypothetical protein	COG0464(S:Function unknown)	COG0464(Conserved hypothetical, protein)				PF00004.26(AAA:ATPase family associated with various cellular activities (AAA))		XP_024547507.1(hypothetical protein BCIN_03g01200 [Botrytis cinerea B05.10])		5440028
	gene2220	rna2642	no	BCIN_03g01170	1531	hypothetical protein								XP_024547504.1(hypothetical protein BCIN_03g01170 [Botrytis cinerea B05.10])		5440031
	gene1113	rna1357	yes	BCIN_01g11170	1427	hypothetical protein	ENOG410YIYE(S:Function unknown)	ENOG410YIYE(Glutaminyl-peptide)				PF04389.14(Peptidase_M28:Peptidase family M28)	GO:0006508(biological_process:proteolysis); GO:0016740(molecular_function:transferase activity); GO:0046872(molecular_function:metal ion binding); GO:0008233(molecular_function:peptidase activity)	XP_024546736.1(hypothetical protein BCIN_01g11170 [Botrytis cinerea B05.10])	sp|Q16769|QPCT_HUMAN(Glutaminyl-peptide cyclotransferase OS=Homo sapiens OX=9606 GN=QPCT PE=1 SV=1)	5429842
	gene6869	rna8046	yes	BCIN_09g01090	457	hypothetical protein								XP_024550693.1(hypothetical protein BCIN_09g01090 [Botrytis cinerea B05.10])		36394466
	gene1933	rna2311	yes	BCIN_02g07690	1478	hypothetical protein	COG1024(O:Posttranslational modification, protein turnover, chaperones)	COG1024(Anaphase promoting complex subunit 1)	K05607	AUH	map00280(Valine, leucine and isoleucine degradation)	PF00378.17(ECH_1:Enoyl-CoA hydratase/isomerase); PF16113.2(ECH_2:Enoyl-CoA hydratase/isomerase)	GO:0003824(molecular_function:catalytic activity); GO:0008152(biological_process:metabolic process)	XP_001551067.1(hypothetical protein BCIN_02g07690 [Botrytis cinerea B05.10])	sp|Q54HG7|AUHM_DICDI(Methylglutaconyl-CoA hydratase, mitochondrial OS=Dictyostelium discoideum OX=44689 GN=auh PE=3 SV=1)	5431557
	gene6734	rna7890	yes	BCIN_08g06860	8247	hypothetical protein	ENOG4111TK5(K:Transcription)	ENOG4111TK5(transcription initiation factor complex)	K15204	TFC3				XP_024550596.1(hypothetical protein BCIN_08g06860 [Botrytis cinerea B05.10])	sp|Q9UST7|SFC3_SCHPO(Transcription factor tau subunit sfc3 OS=Schizosaccharomyces pombe (strain 972 / ATCC 24843) OX=284812 GN=sfc3 PE=1 SV=1)	5430169
	gene11132	rna12926	yes	BCIN_15g05670	3535	hypothetical protein	COG0474(P:Inorganic ion transport and metabolism)	COG0474(P-type atpase)				PF00690.23(Cation_ATPase_N:Cation transporter/ATPase, N-terminus)		XP_024553563.1(hypothetical protein BCIN_15g05670 [Botrytis cinerea B05.10])	sp|Q01896|ATN2_YEAST(Sodium transport ATPase 2 OS=Saccharomyces cerevisiae (strain ATCC 204508 / S288c) OX=559292 GN=ENA2 PE=1 SV=1)	5430213
	gene11132	rna12925	no	BCIN_15g05670	3479	hypothetical protein	COG0474(E:Amino acid transport and metabolism)	COG0474(Dehydrogenase)				PF00122.17(E1-E2_ATPase:E1-E2 ATPase); PF00689.18(Cation_ATPase_C:Cation transporting ATPase, C-terminus); PF00702.23(Hydrolase:haloacid dehalogenase-like hydrolase); PF00690.23(Cation_ATPase_N:Cation transporter/ATPase, N-terminus); PF13246.3(Cation_ATPase:Cation transport ATPase (P-type)); PF08282.9(Hydrolase_3:haloacid dehalogenase-like hydrolase)	GO:0016021(cellular_component:integral component of membrane); GO:0046872(molecular_function:metal ion binding); GO:0019829(molecular_function:cation-transporting ATPase activity); GO:0005524(molecular_function:ATP binding); GO:0098655(biological_process:cation transmembrane transport)	XP_024553563.1(hypothetical protein BCIN_15g05670 [Botrytis cinerea B05.10])	sp|Q01896|ATN2_YEAST(Sodium transport ATPase 2 OS=Saccharomyces cerevisiae (strain ATCC 204508 / S288c) OX=559292 GN=ENA2 PE=1 SV=1)	5430213
	gene11131	rna12924	yes	BCIN_15g05660	2313	hypothetical protein	COG1063(E:Amino acid transport and metabolism)	COG1063(Dehydrogenase)	K18369	adh2	map00640(Propanoate metabolism)	PF08240.9(ADH_N:Alcohol dehydrogenase GroES-like domain); PF00107.23(ADH_zinc_N:Zinc-binding dehydrogenase); PF13602.3(ADH_zinc_N_2:Zinc-binding dehydrogenase); PF16912.2(Glu_dehyd_C:Glucose dehydrogenase C-terminus)	GO:0008270(molecular_function:zinc ion binding); GO:0055114(biological_process:oxidation-reduction process); GO:0016491(molecular_function:oxidoreductase activity)	XP_001549708.1(hypothetical protein BCIN_15g05660 [Botrytis cinerea B05.10])	sp|Q0KDL6|ADH_CUPNH(Alcohol dehydrogenase OS=Cupriavidus necator (strain ATCC 17699 / H16 / DSM 428 / Stanier 337) OX=381666 GN=adh PE=1 SV=1)	5430221
	gene11131	rna12923	no	BCIN_15g05660	2154	hypothetical protein	COG1063(S:Function unknown)	COG1063(Nad-dependent epimerase dehydratase)	K18369	adh2	map00640(Propanoate metabolism)	PF08240.9(ADH_N:Alcohol dehydrogenase GroES-like domain); PF00107.23(ADH_zinc_N:Zinc-binding dehydrogenase); PF13602.3(ADH_zinc_N_2:Zinc-binding dehydrogenase); PF16912.2(Glu_dehyd_C:Glucose dehydrogenase C-terminus)	GO:0008270(molecular_function:zinc ion binding); GO:0055114(biological_process:oxidation-reduction process); GO:0016491(molecular_function:oxidoreductase activity)	XP_001549708.1(hypothetical protein BCIN_15g05660 [Botrytis cinerea B05.10])	sp|Q0KDL6|ADH_CUPNH(Alcohol dehydrogenase OS=Cupriavidus necator (strain ATCC 17699 / H16 / DSM 428 / Stanier 337) OX=381666 GN=adh PE=1 SV=1)	5430221
	gene5500	rna6367	yes	Bcrrp8	1948	Bcrrp8	ENOG4111J8Z(S:Function unknown)	ENOG4111J8Z(ribosomal RNA processing 8, methyltransferase, homolog (yeast))	K14850	RRP8		PF05148.12(Methyltransf_8:Hypothetical methyltransferase); PF08241.9(Methyltransf_11:Methyltransferase domain); PF13649.3(Methyltransf_25:Methyltransferase domain)	GO:0042273(biological_process:ribosomal large subunit biogenesis); GO:0016433(molecular_function:rRNA (adenine) methyltransferase activity); GO:0031167(biological_process:rRNA methylation); GO:0005730(cellular_component:nucleolus)	XP_001551449.1(Bcrrp8 [Botrytis cinerea B05.10])	sp|G0S8E7|RRP8_CHATD(25S rRNA (adenine-N(1))-methyltransferase OS=Chaetomium thermophilum (strain DSM 1495 / CBS 144.50 / IMI 039719) OX=759272 GN=RPR8 PE=3 SV=2)	5431958
	gene6740	rna7896	no	Bchnt3	1025	Bchnt3	ENOG41102F4(S:Function unknown)	ENOG41102F4(DNA-binding protein involved in single-strand DNA break repair, double-strand DNA break repair and base excision repair. Resolves abortive DNA ligation intermediates formed either at base excision sites, or when DNA ligases attempt to repair non- ligatable breaks induced by reactive oxygen species. Catalyzes the release of adenylate groups covalently linked to 5'-phosphate termini, re…	K10863	APTX		PF16278.2(zf-C2HE:C2HE / C2H2 / C2HC zinc-binding finger); PF11969.5(DcpS_C:Scavenger mRNA decapping enzyme C-term binding); PF01230.20(HIT:HIT domain)	GO:0033699(molecular_function:DNA 5'-adenosine monophosphate hydrolase activity); GO:0003824(molecular_function:catalytic activity); GO:0006281(biological_process:DNA repair); GO:0090304(biological_process:nucleic acid metabolic process); GO:0090305(biological_process:nucleic acid phosphodiester bond hydrolysis); GO:0003677(molecular_function:DNA binding)	XP_024550602.1(Bchnt3 [Botrytis cinerea B05.10])	sp|O74859|APTX_SCHPO(Aprataxin-like protein OS=Schizosaccharomyces pombe (strain 972 / ATCC 24843) OX=284812 GN=hnt3 PE=1 SV=1)	5430129
	gene11128	rna12920	yes	BCIN_15g05630	1610	hypothetical protein	COG0451(G:Carbohydrate transport and metabolism)	COG0451(Transporter)				PF01073.16(3Beta_HSD:3-beta hydroxysteroid dehydrogenase/isomerase family); PF01370.18(Epimerase:NAD dependent epimerase/dehydratase family); PF07993.9(NAD_binding_4:Male sterility protein); PF13460.3(NAD_binding_10:NAD(P)H-binding); PF16363.2(GDP_Man_Dehyd:GDP-mannose 4,6 dehydratase); PF02719.12(Polysacc_synt_2:Polysaccharide biosynthesis protein); PF05368.10(NmrA:NmrA-like family); PF00106.22(…		XP_001549714.1(hypothetical protein BCIN_15g05630 [Botrytis cinerea B05.10])	sp|Q9UT59|YKJ7_SCHPO(Putative uncharacterized oxidoreductase C513.07 OS=Schizosaccharomyces pombe (strain 972 / ATCC 24843) OX=284812 GN=SPAC513.07 PE=3 SV=1)	5430218
	gene6741	rna7898	yes	BCIN_08g06930	4470	hypothetical protein	COG1643(S:Function unknown)	COG1643(DNA-binding protein involved in single-strand DNA break repair, double-strand DNA break repair and base excision repair. Resolves abortive DNA ligation intermediates formed either at base excision sites, or when DNA ligases attempt to repair non- ligatable breaks induced by reactive oxygen species. Catalyzes the release of adenylate groups covalently linked to 5'-phosphate termini, result…	K13026	DHX57		PF04408.20(HA2:Helicase associated domain (HA2)); PF00271.28(Helicase_C:Helicase conserved C-terminal domain); PF07717.13(OB_NTP_bind:Oligonucleotide/oligosaccharide-binding (OB)-fold); PF05773.19(RWD:RWD domain); PF00270.26(DEAD:DEAD/DEAH box helicase)	GO:0008026(molecular_function:ATP-dependent helicase activity); GO:0004004(molecular_function:ATP-dependent RNA helicase activity); GO:0005634(cellular_component:nucleus); GO:0005739(cellular_component:mitochondrion); GO:0005524(molecular_function:ATP binding); GO:0003676(molecular_function:nucleic acid binding); GO:0044822(molecular_function:poly(A) RNA binding); GO:0006396(biological_process:RN…	XP_024550603.1(hypothetical protein BCIN_08g06930 [Botrytis cinerea B05.10])	sp|O94536|UCP12_SCHPO(Putative ATP-dependent RNA helicase ucp12 OS=Schizosaccharomyces pombe (strain 972 / ATCC 24843) OX=284812 GN=ucp12 PE=3 SV=1)	5430131
	gene6742	rna7899	yes	BCIN_08g06940	816	hypothetical protein	COG1643(L:Replication, recombination and repair); ENOG410XWIZ(S:Function unknown); ENOG4111MKJ(S:Function unknown)	COG1643(helicase); ENOG410XWIZ(Domain of unknown function DUF302); ENOG4111MKJ(Domain of unknown function DUF302)	K17815;K13026	EXO5;DHX57				XP_024550604.1(hypothetical protein BCIN_08g06940 [Botrytis cinerea B05.10])		36394449
	gene2409	rna2865	no	BCIN_03g03060	2144	hypothetical protein	COG1088(M:Cell wall/membrane/envelope biogenesis)	COG1088(dTDP-glucose 4-6-dehydratase)	K01710	E4.2.1.46, rfbB, rffG		PF16363.2(GDP_Man_Dehyd:GDP-mannose 4,6 dehydratase); PF01370.18(Epimerase:NAD dependent epimerase/dehydratase family); PF02719.12(Polysacc_synt_2:Polysaccharide biosynthesis protein); PF01073.16(3Beta_HSD:3-beta hydroxysteroid dehydrogenase/isomerase family); PF07993.9(NAD_binding_4:Male sterility protein); PF04321.14(RmlD_sub_bind:RmlD substrate binding domain); PF13460.3(NAD_binding_10:NAD(P)H…	GO:0008460(molecular_function:dTDP-glucose 4,6-dehydratase activity); GO:0009225(biological_process:nucleotide-sugar metabolic process)	XP_001554971.1(hypothetical protein BCIN_03g03060 [Botrytis cinerea B05.10])	sp|Q9SYM5|RHM1_ARATH(Trifunctional UDP-glucose 4,6-dehydratase/UDP-4-keto-6-deoxy-D-glucose 3,5-epimerase/UDP-4-keto-L-rhamnose-reductase RHM1 OS=Arabidopsis thaliana OX=3702 GN=RHM1 PE=1 SV=1)	5435527
	gene11134	rna12929	no	BCIN_15g05690	1105	hypothetical protein	COG1028(S:Function unknown)	COG1028(Dehydrogenase reductase)				PF00106.22(adh_short:short chain dehydrogenase); PF13561.3(adh_short_C2:Enoyl-(Acyl carrier protein) reductase); PF08659.7(KR:KR domain); PF08643.7(DUF1776:Fungal family of unknown function (DUF1776)); PF01370.18(Epimerase:NAD dependent epimerase/dehydratase family)		XP_024553565.1(hypothetical protein BCIN_15g05690 [Botrytis cinerea B05.10])	sp|P37959|YUSZ_BACSU(Uncharacterized oxidoreductase YusZ OS=Bacillus subtilis (strain 168) OX=224308 GN=yusZ PE=3 SV=2)	36394965
	gene11134	rna12928	yes	BCIN_15g05690	1160	hypothetical protein	COG1028(I:Lipid transport and metabolism)	COG1028(Carboxylesterase)				PF00106.22(adh_short:short chain dehydrogenase); PF13561.3(adh_short_C2:Enoyl-(Acyl carrier protein) reductase); PF08659.7(KR:KR domain); PF01370.18(Epimerase:NAD dependent epimerase/dehydratase family); PF13460.3(NAD_binding_10:NAD(P)H-binding); PF08643.7(DUF1776:Fungal family of unknown function (DUF1776)); PF02719.12(Polysacc_synt_2:Polysaccharide biosynthesis protein)		XP_024553566.1(hypothetical protein BCIN_15g05690 [Botrytis cinerea B05.10])	sp|Q49WS9|Y1627_STAS1(Uncharacterized oxidoreductase SSP1627 OS=Staphylococcus saprophyticus subsp. saprophyticus (strain ATCC 15305 / DSM 20229) OX=342451 GN=SSP1627 PE=3 SV=1)	36394965
	gene2136	rna2539	yes	Bcprd5	1628	Bcprd5	ENOG410YENQ(S:Function unknown); ENOG4111ATR(S:Function unknown); ENOG41106QT(S:Function unknown)	ENOG410YENQ(Peroxidase, family 2); ENOG4111ATR(Peroxidase, family 2); ENOG41106QT(Peroxidase, family 2)				PF01328.14(Peroxidase_2:Peroxidase, family 2)	GO:0098869(biological_process:cellular oxidant detoxification); GO:0004601(molecular_function:peroxidase activity)	XP_001548865.1(Bcprd5 [Botrytis cinerea B05.10])	sp|Q8TFD4|DOTB_DOTSE(Dothistromin biosynthesis peroxidase dotB OS=Dothistroma septosporum OX=64363 GN=dotB PE=2 SV=1)	5429349
	gene1016	rna1235	yes	BCIN_01g10190	1180	hypothetical protein	ENOG410Z47F(S:Function unknown)	ENOG410Z47F(BTB)						XP_001556523.2(hypothetical protein BCIN_01g10190 [Botrytis cinerea B05.10])		5437102
	gene1113	rna1356	no	BCIN_01g11170	1424	hypothetical protein	ENOG410YIYE(S:Function unknown)	ENOG410YIYE(Glutaminyl-peptide)				PF04389.14(Peptidase_M28:Peptidase family M28)	GO:0006508(biological_process:proteolysis); GO:0016740(molecular_function:transferase activity); GO:0046872(molecular_function:metal ion binding); GO:0008233(molecular_function:peptidase activity)	XP_024546735.1(hypothetical protein BCIN_01g11170 [Botrytis cinerea B05.10])	sp|Q16769|QPCT_HUMAN(Glutaminyl-peptide cyclotransferase OS=Homo sapiens OX=9606 GN=QPCT PE=1 SV=1)	5429842
	gene6870	rna8047	yes	BCIN_09g01100	887	hypothetical protein								XP_024550694.1(hypothetical protein BCIN_09g01100 [Botrytis cinerea B05.10])		5427139
	gene8777	rna10245	yes	BCIN_12g00280	1117	hypothetical protein	COG4359(E:Amino acid transport and metabolism)	COG4359(phosphatase)				PF12710.4(HAD:haloacid dehalogenase-like hydrolase); PF06888.9(Put_Phosphatase:Putative Phosphatase); PF05822.9(UMPH-1:Pyrimidine 5'-nucleotidase (UMPH-1)); PF00702.23(Hydrolase:haloacid dehalogenase-like hydrolase)	GO:0016311(biological_process:dephosphorylation); GO:0005829(cellular_component:cytosol); GO:0016791(molecular_function:phosphatase activity)	EMR85407.1(putative phosphoserine phosphatase protein [Botrytis cinerea BcDW1])	sp|Q9P6N2|PTF1_SCHPO(Pdp3-interacting factor 1 OS=Schizosaccharomyces pombe (strain 972 / ATCC 24843) OX=284812 GN=ptf1 PE=1 SV=1)	5438588
	gene2331	rna2770	no	Bcspt4	638	Bcspt4	COG5204(K:Transcription)	COG5204(Transcription elongation factor)	K15171	SUPT4H1, SPT4		PF06093.10(Spt4:Spt4/RpoE2 zinc finger)	GO:0034244(biological_process:negative regulation of transcription elongation from RNA polymerase II promoter); GO:0000182(molecular_function:rDNA binding); GO:0032044(cellular_component:DSIF complex); GO:2001209(biological_process:positive regulation of transcription elongation from RNA polymerase I promoter); GO:2001208(biological_process:negative regulation of transcription elongation from RNA…	XP_024547580.1(Bcspt4 [Botrytis cinerea B05.10])	sp|Q7S743|SPT4_NEUCR(Transcription elongation factor spt4 OS=Neurospora crassa (strain ATCC 24698 / 74-OR23-1A / CBS 708.71 / DSM 1257 / FGSC 987) OX=367110 GN=trf-2 PE=3 SV=1)	5435645
	gene5917	rna6873	yes	Bcprr1	3883	Bcprr1	ENOG410XNQ0(S:Function unknown)	ENOG410XNQ0(DUF788 domain protein)	K08286	E2.7.11.-		PF00069.22(Pkinase:Protein kinase domain); PF07714.14(Pkinase_Tyr:Protein tyrosine kinase)	GO:0006468(biological_process:protein phosphorylation); GO:0016310(biological_process:phosphorylation); GO:0000166(molecular_function:nucleotide binding); GO:0004674(molecular_function:protein serine/threonine kinase activity); GO:0004672(molecular_function:protein kinase activity); GO:0005524(molecular_function:ATP binding)	XP_024549962.1(Bcprr1 [Botrytis cinerea B05.10])	sp|P28708|PRR1_YEAST(Serine/threonine-protein kinase PRR1 OS=Saccharomyces cerevisiae (strain ATCC 204508 / S288c) OX=559292 GN=PRR1 PE=1 SV=1)	5430078
	gene9503	rna11037	yes	BCIN_13g00720	1695	hypothetical protein	COG0436(V:Defense mechanisms)	COG0436((ABC) transporter)				PF00155.18(Aminotran_1_2:Aminotransferase class I and II)	GO:0003824(molecular_function:catalytic activity); GO:0009058(biological_process:biosynthetic process); GO:0030170(molecular_function:pyridoxal phosphate binding)	XP_024552440.1(hypothetical protein BCIN_13g00720 [Botrytis cinerea B05.10])	sp|P31531|1A1C_SOYBN(1-aminocyclopropane-1-carboxylate synthase OS=Glycine max OX=3847 GN=ACS1 PE=2 SV=1)	5437758
	gene1115	rna1359	yes	BCIN_01g11190	1526	hypothetical protein								XP_024546737.1(hypothetical protein BCIN_01g11190 [Botrytis cinerea B05.10])		5429844
	gene1019	rna1238	yes	BCIN_01g10220	1088	hypothetical protein	COG0515(S:Function unknown); ENOG410YP4J(S:Function unknown); ENOG410YM2B(S:Function unknown); ENOG410YK4S(S:Function unknown)	COG0515(BTB/POZ domain); ENOG410YP4J(-); ENOG410YM2B(-); ENOG410YK4S(-)						EMR82244.1(putative serine threonine protein kinase protein [Botrytis cinerea BcDW1])		5437099
	gene8778	rna10246	yes	Bcshe9	1892	Bcshe9	ENOG4111HP4(U:Intracellular trafficking, secretion, and vesicular transport)	ENOG4111HP4(Required for the maintenance of the structure of the mitochondrial inner membrane. Involved in mitochondrial morphology. Causes growth arrest when highly overexpressed (By similarity))	K17983	SHE9		PF05546.8(She9_MDM33:She9 / Mdm33 family)	GO:0005743(cellular_component:mitochondrial inner membrane); GO:0007007(biological_process:inner mitochondrial membrane organization)	XP_001557986.2(Bcshe9 [Botrytis cinerea B05.10])	sp|A7EEA6|SHE9_SCLS1(Sensitive to high expression protein 9 homolog, mitochondrial OS=Sclerotinia sclerotiorum (strain ATCC 18683 / 1980 / Ss-1) OX=665079 GN=she9 PE=3 SV=1)	5438587
	gene6843	rna8019	no	BCIN_09g00830	2723	hypothetical protein	ENOG410XQ3J(S:Function unknown)	ENOG410XQ3J(domain protein)				PF07719.14(TPR_2:Tetratricopeptide repeat)		XP_024550675.1(hypothetical protein BCIN_09g00830 [Botrytis cinerea B05.10])		5426294
	gene6096	rna7099	yes	Bcpri2	2912	Bcpri2	COG2219(L:Replication, recombination and repair)	COG2219(DNA primase is the polymerase that synthesizes small RNA primers for the Okazaki fragments on both template strands at replication forks during chromosomal DNA synthesis (By similarity))	K02685	PRI2	map00230(Purine metabolism); map00240(Pyrimidine metabolism); map03030(DNA replication)	PF04104.11(DNA_primase_lrg:Eukaryotic and archaeal DNA primase, large subunit)	GO:0051539(molecular_function:4 iron, 4 sulfur cluster binding); GO:0005829(cellular_component:cytosol); GO:0005635(cellular_component:nuclear envelope); GO:0005634(cellular_component:nucleus); GO:1990077(cellular_component:primosome complex); GO:0003896(molecular_function:DNA primase activity); GO:0003677(molecular_function:DNA binding); GO:0046872(molecular_function:metal ion binding); GO:00056…	XP_024550112.1(Bcpri2 [Botrytis cinerea B05.10])	sp|Q8NIZ4|PRI2_NEUCR(Probable DNA primase large subunit OS=Neurospora crassa (strain ATCC 24698 / 74-OR23-1A / CBS 708.71 / DSM 1257 / FGSC 987) OX=367110 GN=5F3.150 PE=3 SV=1)	5433085
	gene9437	rna10970	yes	BCIN_13g00050	1494	hypothetical protein	ENOG4111E74(S:Function unknown); COG5309(G:Carbohydrate transport and metabolism); ENOG410YKJX(S:Function unknown); ENOG4110WHQ(S:Function unknown)	ENOG4111E74(-); COG5309(cell wall); ENOG410YKJX(-); ENOG4110WHQ(-)						XP_001545697.1(hypothetical protein BCIN_13g00050 [Botrytis cinerea B05.10])		5426155
	gene9438	rna10971	yes	BCIN_13g00060	2544	hypothetical protein	ENOG410YCMW(S:Function unknown); ENOG410YMX7(S:Function unknown); ENOG410XP75(S:Function unknown); ENOG410XTI3(K:Transcription)	ENOG410YCMW(Fungal_trans); ENOG410YMX7(Fungal_trans); ENOG410XP75(Fungal_trans); ENOG410XTI3(fungal specific transcription factor)				PF04082.15(Fungal_trans:Fungal specific transcription factor domain); PF00172.15(Zn_clus:Fungal Zn(2)-Cys(6) binuclear cluster domain)	GO:0005634(cellular_component:nucleus); GO:0008270(molecular_function:zinc ion binding); GO:0006351(biological_process:transcription, DNA-templated); GO:0003677(molecular_function:DNA binding)	XP_024552408.1(hypothetical protein BCIN_13g00060 [Botrytis cinerea B05.10])	sp|Q10086|YAO7_SCHPO(Uncharacterized transcriptional regulatory protein C11D3.07c OS=Schizosaccharomyces pombe (strain 972 / ATCC 24843) OX=284812 GN=SPAC11D3.07c PE=4 SV=3)	5426147
	gene9443	rna10976	yes	Bclcc12	1992	Bclcc12	COG2132(S:Function unknown)	COG2132(-)				PF07731.11(Cu-oxidase_2:Multicopper oxidase); PF07732.12(Cu-oxidase_3:Multicopper oxidase); PF00394.19(Cu-oxidase:Multicopper oxidase)		XP_024552410.1(Bclcc12 [Botrytis cinerea B05.10])	sp|P06811|LAC1_NEUCR(Laccase OS=Neurospora crassa (strain ATCC 24698 / 74-OR23-1A / CBS 708.71 / DSM 1257 / FGSC 987) OX=367110 GN=lacc PE=1 SV=3)	5426156
	gene9444	rna10977	yes	BCIN_13g00120	1715	hypothetical protein	ENOG410YTRW(S:Function unknown)	ENOG410YTRW(-)						XP_024552411.1(hypothetical protein BCIN_13g00120 [Botrytis cinerea B05.10])		5426154
	gene9441	rna10974	yes	Bccdc42	1676	Bccdc42	COG1100(S:Function unknown)	COG1100(-)	K04393	CDC42	map04011(MAPK signaling pathway - yeast); map04144(Endocytosis); map04933(AGE-RAGE signaling pathway in diabetic complications)	PF00071.19(Ras:Ras family); PF08477.10(Roc:Ras of Complex, Roc, domain of DAPkinase); PF00025.18(Arf:ADP-ribosylation factor family)	GO:0005622(cellular_component:intracellular); GO:0051301(biological_process:cell division); GO:0007264(biological_process:small GTPase mediated signal transduction); GO:0005525(molecular_function:GTP binding)	XP_001545692.1(Bccdc42 [Botrytis cinerea B05.10])	sp|Q01112|CDC42_SCHPO(Cell division control protein 42 homolog OS=Schizosaccharomyces pombe (strain 972 / ATCC 24843) OX=284812 GN=cdc42 PE=1 SV=1)	5426145
	gene9442	rna10975	yes	BCIN_13g00100	1302	hypothetical protein	ENOG411287U(S:Function unknown)	ENOG411287U(-)						XP_001545690.1(hypothetical protein BCIN_13g00100 [Botrytis cinerea B05.10])		5426149
	gene6088	rna7090	yes	BCIN_08g00380	1885	hypothetical protein						PF03638.12(TCR:Tesmin/TSO1-like CXC domain, cysteine-rich domain)		XP_001552579.1(hypothetical protein BCIN_08g00380 [Botrytis cinerea B05.10])		5433100
	gene6836	rna8010	yes	BCIN_09g00760	1536	hypothetical protein	COG5048(L:Replication, recombination and repair); ENOG410YGBJ(L:Replication, recombination and repair)	COG5048(helicase, member of the UBC2 RAD6 epistasis group. Functions with DNA repair protein RAD18 in error-free postreplication DNA repair. Involved in the maintenance of wild- type rates of instability of simple repetitive sequences such as poly(GT) repeats. Seems to be involved in maintaining a balance which acts in favor of error-prone non-homologous joining during DNA double-strand breaks re…				PF13465.3(zf-H2C2_2:Zinc-finger double domain); PF13894.3(zf-C2H2_4:C2H2-type zinc finger); PF12874.4(zf-met:Zinc-finger of C2H2 type)	GO:0005634(cellular_component:nucleus); GO:0008270(molecular_function:zinc ion binding); GO:0003676(molecular_function:nucleic acid binding); GO:0003677(molecular_function:DNA binding); GO:0046872(molecular_function:metal ion binding); GO:0006351(biological_process:transcription, DNA-templated)	XP_024550671.1(hypothetical protein BCIN_09g00760 [Botrytis cinerea B05.10])	sp|Q5AF56|ADR1_CANAL(Transcriptional regulator ADR1 OS=Candida albicans (strain SC5314 / ATCC MYA-2876) OX=237561 GN=ADR1 PE=2 SV=2)	36394460
	gene9445	rna10978	yes	BCIN_13g00130	1345	hypothetical protein	COG1028(S:Function unknown)	COG1028(-)				PF00106.22(adh_short:short chain dehydrogenase); PF13561.3(adh_short_C2:Enoyl-(Acyl carrier protein) reductase); PF08659.7(KR:KR domain)		XP_001545339.1(hypothetical protein BCIN_13g00130 [Botrytis cinerea B05.10])	sp|O74959|YJCD_SCHPO(Uncharacterized oxidoreductase C736.13 OS=Schizosaccharomyces pombe (strain 972 / ATCC 24843) OX=284812 GN=SPCC736.13 PE=3 SV=1)	5425792
	gene9446	rna10979	yes	BCIN_13g00140	1347	hypothetical protein	COG0604(S:Function unknown)	COG0604(Dehydrogenase reductase)				PF00107.23(ADH_zinc_N:Zinc-binding dehydrogenase)		XP_001545338.2(hypothetical protein BCIN_13g00140 [Botrytis cinerea B05.10])	sp|B8NJH1|LEPG_ASPFN(Trans-enoyl reductase lepG OS=Aspergillus flavus (strain ATCC 200026 / FGSC A1120 / NRRL 3357 / JCM 12722 / SRRC 167) OX=332952 GN=lepG PE=3 SV=1)	5425794
	gene6092	rna7094	yes	BCIN_08g00420	1901	hypothetical protein	COG0543(S:Function unknown)	COG0543(-)				PF00175.18(NAD_binding_1:Oxidoreductase NAD-binding domain); PF08030.9(NAD_binding_6:Ferric reductase NAD binding domain)		XP_024550108.1(hypothetical protein BCIN_08g00420 [Botrytis cinerea B05.10])	sp|Q8VE38|OXND1_MOUSE(Oxidoreductase NAD-binding domain-containing protein 1 OS=Mus musculus OX=10090 GN=Oxnad1 PE=1 SV=2)	5433095
	gene6839	rna8014	yes	BCIN_09g00790	1754	hypothetical protein	ENOG410YJZI(S:Function unknown); ENOG410Z468(S:Function unknown); ENOG410YD5R(S:Function unknown); ENOG410XTZC(S:Function unknown); ENOG410YHFX(S:Function unknown)	ENOG410YJZI(Fungal specific transcription factor domain); ENOG410Z468(C6 zinc finger); ENOG410YD5R(-); ENOG410XTZC(C6 transcription factor); ENOG410YHFX(C6 transcription factor)				PF11951.5(Fungal_trans_2:Fungal specific transcription factor domain); PF00172.15(Zn_clus:Fungal Zn(2)-Cys(6) binuclear cluster domain)		XP_024550673.1(hypothetical protein BCIN_09g00790 [Botrytis cinerea B05.10])	sp|Q59QC7|UPC2_CANAL(Sterol uptake control protein 2 OS=Candida albicans (strain SC5314 / ATCC MYA-2876) OX=237561 GN=UPC2 PE=1 SV=1)	5426288
	gene6094	rna7096	yes	Bcnnf2	3770	Bcnnf2	ENOG41120CC(S:Function unknown)	ENOG41120CC(component of the regulatory network controlling carbon source utilization through ubiquitination and deubiquitination involving creA, creB, creC, creD and acrB. Involved in resistance to acriflavine, and required for normal growth on a range of sole carbon sources, including fructose, cellobiose, raffinose, and starch, and reduced utilization of amino acids, including GABA and beta-al…					GO:0016021(cellular_component:integral component of membrane)	XP_024550109.1(Bcnnf2 [Botrytis cinerea B05.10])	sp|Q0CT23|ACRB_ASPTN(Probable ubiquitination network signaling protein acrB OS=Aspergillus terreus (strain NIH 2624 / FGSC A1156) OX=341663 GN=acrB PE=3 SV=1)	36394370
	gene6095	rna7097	no	BCIN_08g00450	2642	hypothetical protein								XP_024550110.1(hypothetical protein BCIN_08g00450 [Botrytis cinerea B05.10])		5433087
	gene5916	rna6872	yes	BCIN_07g05790	1559	hypothetical protein						PF13639.3(zf-RING_2:Ring finger domain); PF12861.4(zf-ANAPC11:Anaphase-promoting complex subunit 11 RING-H2 finger); PF12678.4(zf-rbx1:RING-H2 zinc finger domain); PF14634.3(zf-RING_5:zinc-RING finger domain); PF11793.5(FANCL_C:FANCL C-terminal domain); PF17120.2(Zn_ribbon_17:Zinc-ribbon, C4HC2 type); PF14447.3(Prok-RING_4:Prokaryotic RING finger family 4); PF00097.22(zf-C3HC4:Zinc finger, C3HC4 …		XP_001545419.2(hypothetical protein BCIN_07g05790 [Botrytis cinerea B05.10])	sp|Q803I8|SYVN1_DANRE(E3 ubiquitin-protein ligase synoviolin OS=Danio rerio OX=7955 GN=syvn1 PE=2 SV=2)	5425883
	gene1114	rna1358	yes	BCIN_01g11180	974	hypothetical protein	ENOG410YM6P(S:Function unknown); ENOG410YPMB(S:Function unknown)	ENOG410YM6P(-); ENOG410YPMB(-)	K11644	SIN3A	map04919(Thyroid hormone signaling pathway); map04139(Mitophagy - yeast); map05016(Huntington disease); map05202(Transcriptional misregulation in cancer); map05169(Epstein-Barr virus infection)		GO:0016021(cellular_component:integral component of membrane)	XP_001549357.2(hypothetical protein BCIN_01g11180 [Botrytis cinerea B05.10])		5429843
	gene8779	rna10247	yes	BCIN_12g00300	3225	hypothetical protein	COG1874(G:Carbohydrate transport and metabolism)	COG1874(beta-galactosidase)				PF01301.16(Glyco_hydro_35:Glycosyl hydrolases family 35); PF10435.6(BetaGal_dom2:Beta-galactosidase, domain 2); PF13364.3(BetaGal_dom4_5:Beta-galactosidase jelly roll domain); PF13363.3(BetaGal_dom3:Beta-galactosidase, domain 3)	GO:0005773(cellular_component:vacuole); GO:0004565(molecular_function:beta-galactosidase activity); GO:0005975(biological_process:carbohydrate metabolic process); GO:0004553(molecular_function:hydrolase activity, hydrolyzing O-glycosyl compounds)	XP_001557985.1(hypothetical protein BCIN_12g00300 [Botrytis cinerea B05.10])	sp|Q700S9|BGALA_PENSQ(Probable beta-galactosidase A OS=Penicillium sp. OX=5081 GN=lacA PE=1 SV=1)	5438586
	gene5317	rna6145	yes	BCIN_06g07400	1506	hypothetical protein								XP_001547350.1(hypothetical protein BCIN_06g07400 [Botrytis cinerea B05.10])		5427843
	gene5316	rna6144	yes	BCIN_06g07390	4329	hypothetical protein	COG5234(O:Posttranslational modification, protein turnover, chaperones); COG5234(Z:Cytoskeleton)	COG5234(Cofactor D); COG5234(Cofactor D)				PF12612.5(TFCD_C:Tubulin folding cofactor D C terminal)	GO:0007021(biological_process:tubulin complex assembly); GO:0007023(biological_process:post-chaperonin tubulin folding pathway); GO:0072686(cellular_component:mitotic spindle); GO:0043547(biological_process:positive regulation of GTPase activity); GO:0032153(cellular_component:cell division site); GO:0005096(molecular_function:GTPase activator activity); GO:0031122(biological_process:cytoplasmic …	XP_024549527.1(hypothetical protein BCIN_06g07390 [Botrytis cinerea B05.10])	sp|Q8BYA0|TBCD_MOUSE(Tubulin-specific chaperone D OS=Mus musculus OX=10090 GN=Tbcd PE=1 SV=1)	5427811
	gene6979	rna8168	yes	BCIN_09g02220	1751	hypothetical protein	COG2124(F:Nucleotide transport and metabolism)	COG2124(Plays an important role in the de novo pathway of purine nucleotide biosynthesis)	K15388	APDE		PF00067.19(p450:Cytochrome P450)	GO:0016491(molecular_function:oxidoreductase activity)	XP_024550763.1(hypothetical protein BCIN_09g02220 [Botrytis cinerea B05.10])	sp|B8NJH2|LEPH_ASPFN(Cytochrome P450 monooxygenase lepH OS=Aspergillus flavus (strain ATCC 200026 / FGSC A1120 / NRRL 3357 / JCM 12722 / SRRC 167) OX=332952 GN=lepH PE=3 SV=1)	5435131
	gene5318	rna6146	yes	BCIN_06g07410	1623	hypothetical protein	COG5078(O:Posttranslational modification, protein turnover, chaperones); COG5078(Z:Cytoskeleton)	COG5078(Cofactor D); COG5078(Cofactor D)	K10575	UBE2G1, UBC7	map04120(Ubiquitin mediated proteolysis); map04141(Protein processing in endoplasmic reticulum)	PF00179.23(UQ_con:Ubiquitin-conjugating enzyme)	GO:0005737(cellular_component:cytoplasm); GO:0030466(biological_process:chromatin silencing at silent mating-type cassette); GO:0031625(molecular_function:ubiquitin protein ligase binding); GO:0006511(biological_process:ubiquitin-dependent protein catabolic process); GO:0061630(molecular_function:ubiquitin protein ligase activity); GO:0000209(biological_process:protein polyubiquitination); GO:000…	XP_024549528.1(hypothetical protein BCIN_06g07410 [Botrytis cinerea B05.10])	sp|Q9Y818|UBC15_SCHPO(Ubiquitin-conjugating enzyme E2 15 OS=Schizosaccharomyces pombe (strain 972 / ATCC 24843) OX=284812 GN=ubc15 PE=1 SV=1)	5427837
	gene5313	rna6141	no	BCIN_06g07360	2142	hypothetical protein	ENOG410XQDR(S:Function unknown); ENOG410XP1Z(S:Function unknown)	ENOG410XQDR(Domain-Containing protein); ENOG410XP1Z(wD repeat domain)	K10277	KDM8, JMJD5		PF13621.3(Cupin_8:Cupin-like domain); PF08007.9(Cupin_4:Cupin superfamily protein); PF02373.19(JmjC:JmjC domain, hydroxylase)		XP_024549524.1(hypothetical protein BCIN_06g07360 [Botrytis cinerea B05.10])	sp|B5XF11|KDM8_SALSA(Lysine-specific demethylase 8 OS=Salmo salar OX=8030 GN=kdm8 PE=2 SV=1)	5427840
	gene5313	rna6140	yes	BCIN_06g07360	2261	hypothetical protein	ENOG410XQDR(S:Function unknown); ENOG410XP1Z(S:Function unknown)	ENOG410XQDR(Domain-Containing protein); ENOG410XP1Z(Domain-Containing protein)	K10277	KDM8, JMJD5		PF13621.3(Cupin_8:Cupin-like domain); PF08007.9(Cupin_4:Cupin superfamily protein); PF02373.19(JmjC:JmjC domain, hydroxylase)		XP_024549524.1(hypothetical protein BCIN_06g07360 [Botrytis cinerea B05.10])	sp|B5XF11|KDM8_SALSA(Lysine-specific demethylase 8 OS=Salmo salar OX=8030 GN=kdm8 PE=2 SV=1)	5427840
	gene5315	rna6143	yes	BCIN_06g07380	1771	hypothetical protein	COG2421(S:Function unknown)	COG2421(integral membrane protein)				PF03069.12(FmdA_AmdA:Acetamidase/Formamidase family)	GO:0016811(molecular_function:hydrolase activity, acting on carbon-nitrogen (but not peptide) bonds, in linear amides)	XP_001547348.1(hypothetical protein BCIN_06g07380 [Botrytis cinerea B05.10])	sp|Q50228|FMDA_METME(Formamidase OS=Methylophilus methylotrophus OX=17 GN=fmdA PE=1 SV=1)	5427841
	gene5314	rna6142	yes	BCIN_06g07370	3641	hypothetical protein	ENOG410ZCMW(S:Function unknown)	ENOG410ZCMW(integral membrane protein)					GO:0016021(cellular_component:integral component of membrane)	XP_024549526.1(hypothetical protein BCIN_06g07370 [Botrytis cinerea B05.10])		5427844
	gene9233	rna10751	yes	BCIN_12g04840	757	hypothetical protein							GO:0016021(cellular_component:integral component of membrane)	XP_024552278.1(hypothetical protein BCIN_12g04840 [Botrytis cinerea B05.10])		5434403
	gene2131	rna2534	yes	BCIN_03g00270	949	hypothetical protein								XP_024547442.1(hypothetical protein BCIN_03g00270 [Botrytis cinerea B05.10])		36393990
	gene5318	rna6149	no	BCIN_06g07410	1601	hypothetical protein	COG5078(O:Posttranslational modification, protein turnover, chaperones)	COG5078(ubiquitin-conjugating enzyme)	K10575	UBE2G1, UBC7	map04120(Ubiquitin mediated proteolysis); map04141(Protein processing in endoplasmic reticulum)	PF00179.23(UQ_con:Ubiquitin-conjugating enzyme)	GO:0005737(cellular_component:cytoplasm); GO:0030466(biological_process:chromatin silencing at silent mating-type cassette); GO:0031625(molecular_function:ubiquitin protein ligase binding); GO:0006511(biological_process:ubiquitin-dependent protein catabolic process); GO:0061630(molecular_function:ubiquitin protein ligase activity); GO:0000209(biological_process:protein polyubiquitination); GO:000…	XP_024549528.1(hypothetical protein BCIN_06g07410 [Botrytis cinerea B05.10])	sp|Q9Y818|UBC15_SCHPO(Ubiquitin-conjugating enzyme E2 15 OS=Schizosaccharomyces pombe (strain 972 / ATCC 24843) OX=284812 GN=ubc15 PE=1 SV=1)	5427837
	gene5318	rna6148	no	BCIN_06g07410	1599	hypothetical protein	COG5078(O:Posttranslational modification, protein turnover, chaperones)	COG5078(ubiquitin-conjugating enzyme)	K10575	UBE2G1, UBC7	map04120(Ubiquitin mediated proteolysis); map04141(Protein processing in endoplasmic reticulum)	PF00179.23(UQ_con:Ubiquitin-conjugating enzyme)	GO:0005737(cellular_component:cytoplasm); GO:0030466(biological_process:chromatin silencing at silent mating-type cassette); GO:0031625(molecular_function:ubiquitin protein ligase binding); GO:0006511(biological_process:ubiquitin-dependent protein catabolic process); GO:0061630(molecular_function:ubiquitin protein ligase activity); GO:0000209(biological_process:protein polyubiquitination); GO:000…	XP_024549528.1(hypothetical protein BCIN_06g07410 [Botrytis cinerea B05.10])	sp|Q9Y818|UBC15_SCHPO(Ubiquitin-conjugating enzyme E2 15 OS=Schizosaccharomyces pombe (strain 972 / ATCC 24843) OX=284812 GN=ubc15 PE=1 SV=1)	5427837
	gene6200	rna7234	no	BCIN_08g01500	3942	hypothetical protein	ENOG410ZZKI(S:Function unknown); ENOG411207A(S:Function unknown)	ENOG410ZZKI(Conserved hypothetical, protein); ENOG411207A(nuclear GTPase, germinal center associated)				PF00350.20(Dynamin_N:Dynamin family); PF01926.20(MMR_HSR1:50S ribosome-binding GTPase)		XP_024550187.1(hypothetical protein BCIN_08g01500 [Botrytis cinerea B05.10])	sp|Q68CJ6|SLIP_HUMAN(Nuclear GTPase SLIP-GC OS=Homo sapiens OX=9606 GN=NUGGC PE=2 SV=3)	5434033
	gene6423	rna7543	yes	BCIN_08g03730	3399	hypothetical protein	ENOG410YIN3(S:Function unknown); ENOG410ZETI(S:Function unknown)	ENOG410YIN3(-); ENOG410ZETI(-)					GO:0016020(cellular_component:membrane)	XP_001553955.1(hypothetical protein BCIN_08g03730 [Botrytis cinerea B05.10])		5434498
	gene6420	rna7540	yes	Bccdc48	3310	Bccdc48	COG0464(S:Function unknown)	COG0464(-)	K13525	VCP, CDC48	map04141(Protein processing in endoplasmic reticulum)	PF00004.26(AAA:ATPase family associated with various cellular activities (AAA)); PF02359.15(CDC48_N:Cell division protein 48 (CDC48), N-terminal domain); PF07724.11(AAA_2:AAA domain (Cdc48 subfamily)); PF05496.9(RuvB_N:Holliday junction DNA helicase ruvB N-terminus); PF13671.3(AAA_33:AAA domain); PF13191.3(AAA_16:AAA ATPase domain); PF07728.11(AAA_5:AAA domain (dynein-related subfamily)); PF06068…	GO:0036266(cellular_component:Cdc48p-Npl4p-Vms1p AAA ATPase complex); GO:0033047(biological_process:regulation of mitotic sister chromatid segregation); GO:1990116(biological_process:ribosome-associated ubiquitin-dependent protein catabolic process); GO:0031134(biological_process:sister chromatid biorientation); GO:0006906(biological_process:vesicle fusion); GO:0034727(biological_process:piecemea…	XP_001553950.1(Bccdc48 [Botrytis cinerea B05.10])	sp|Q5AWS6|CDC48_EMENI(Cell division control protein 48 OS=Emericella nidulans (strain FGSC A4 / ATCC 38163 / CBS 112.46 / NRRL 194 / M139) OX=227321 GN=cdc48 PE=1 SV=2)	5434492
	gene6421	rna7541	yes	Bcnde2	2370	Bcnde2	COG1252(S:Function unknown)	COG1252(-)	K17871	ndh1		PF07992.11(Pyr_redox_2:Pyridine nucleotide-disulphide oxidoreductase); PF00070.24(Pyr_redox:Pyridine nucleotide-disulphide oxidoreductase)	GO:0016021(cellular_component:integral component of membrane); GO:0055114(biological_process:oxidation-reduction process); GO:0016491(molecular_function:oxidoreductase activity)	XP_001553952.1(Bcnde2 [Botrytis cinerea B05.10])	sp|F2Z699|NDH2_YARLI(External alternative NADH-ubiquinone oxidoreductase, mitochondrial OS=Yarrowia lipolytica (strain CLIB 122 / E 150) OX=284591 GN=NDH2 PE=1 SV=1)	5434490
	gene7061	rna8271	no	Bcgyp1	2362	Bcgyp1	ENOG410XQ68(S:Function unknown)	ENOG410XQ68(TBC1 domain family member)	K20360	TBC1D22, GYP1		PF00566.15(RabGAP-TBC:Rab-GTPase-TBC domain)	GO:0031338(biological_process:regulation of vesicle fusion); GO:0005794(cellular_component:Golgi apparatus); GO:0090630(biological_process:activation of GTPase activity); GO:0005829(cellular_component:cytosol); GO:0005096(molecular_function:GTPase activator activity); GO:0017137(molecular_function:Rab GTPase binding); GO:0005634(cellular_component:nucleus); GO:0006886(biological_process:intracell…	XP_024550826.1(Bcgyp1 [Botrytis cinerea B05.10])	sp|O59737|GYP1_SCHPO(GTPase-activating protein gyp1 OS=Schizosaccharomyces pombe (strain 972 / ATCC 24843) OX=284812 GN=gyp1 PE=3 SV=1)	5429068
	gene6425	rna7547	yes	BCIN_08g03750	2876	hypothetical protein								XP_001553960.1(hypothetical protein BCIN_08g03750 [Botrytis cinerea B05.10])		5434478
	gene6423	rna7544	no	BCIN_08g03730	3321	hypothetical protein	ENOG410YIN3(S:Function unknown); ENOG410ZETI(S:Function unknown)	ENOG410YIN3(-); ENOG410ZETI(-)					GO:0016020(cellular_component:membrane)	XP_001553955.1(hypothetical protein BCIN_08g03730 [Botrytis cinerea B05.10])		5434498
	gene6200	rna7233	yes	BCIN_08g01500	3945	hypothetical protein	ENOG410ZZKI(I:Lipid transport and metabolism); ENOG411207A(S:Function unknown)	ENOG410ZZKI(NADH dehydrogenase (Ubiquinone) 1 alpha subcomplex); ENOG411207A(nuclear GTPase, germinal center associated)				PF00350.20(Dynamin_N:Dynamin family); PF01926.20(MMR_HSR1:50S ribosome-binding GTPase)		XP_001553501.1(hypothetical protein BCIN_08g01500 [Botrytis cinerea B05.10])	sp|Q68CJ6|SLIP_HUMAN(Nuclear GTPase SLIP-GC OS=Homo sapiens OX=9606 GN=NUGGC PE=2 SV=3)	5434033
	gene6426	rna7548	yes	Bcap10	1676	Bcap10	ENOG410XNV7(S:Function unknown)	ENOG410XNV7(Conserved hypothetical, protein)	K20737;K06004	EAPA;E3.4.23.18		PF00026.20(Asp:Eukaryotic aspartyl protease); PF14543.3(TAXi_N:Xylanase inhibitor N-terminal); PF13650.3(Asp_protease_2:Aspartyl protease)	GO:0006508(biological_process:proteolysis); GO:0004190(molecular_function:aspartic-type endopeptidase activity); GO:0030163(biological_process:protein catabolic process)	XP_001553961.1(Bcap10 [Botrytis cinerea B05.10])	sp|P11838|CARP_CRYPA(Endothiapepsin OS=Cryphonectria parasitica OX=5116 GN=EAPA PE=1 SV=2)	5434483
	gene6427	rna7549	yes	Bcvma11	1237	Bcvma11	COG0636(S:Function unknown)	COG0636(Conserved hypothetical, protein)	K02155	ATPeV0C, ATP6L	map00190(Oxidative phosphorylation); map04145(Phagosome)	PF00137.18(ATP-synt_C:ATP synthase subunit C)	GO:0033179(cellular_component:proton-transporting V-type ATPase, V0 domain); GO:0016021(cellular_component:integral component of membrane); GO:0005774(cellular_component:vacuolar membrane); GO:0015078(molecular_function:hydrogen ion transmembrane transporter activity); GO:0015991(biological_process:ATP hydrolysis coupled proton transport)	XP_024550388.1(Bcvma11 [Botrytis cinerea B05.10])	sp|Q9Y874|VATL2_NEUCR(V-type proton ATPase 16 kDa proteolipid subunit 2 OS=Neurospora crassa (strain ATCC 24698 / 74-OR23-1A / CBS 708.71 / DSM 1257 / FGSC 987) OX=367110 GN=vma-11 PE=2 SV=2)	5434493
	gene7067	rna8279	yes	Bcaip1	2256	Bcaip1	ENOG410XQN1(S:Function unknown)	ENOG410XQN1(actin filament depolymerization)				PF00400.29(WD40:WD domain, G-beta repeat); PF12894.4(ANAPC4_WD40:Anaphase-promoting complex subunit 4 WD40 domain)		XP_001548593.2(Bcaip1 [Botrytis cinerea B05.10])	sp|O14301|YE85_SCHPO(Uncharacterized WD repeat-containing protein C9G1.05 OS=Schizosaccharomyces pombe (strain 972 / ATCC 24843) OX=284812 GN=SPAC9G1.05 PE=3 SV=1)	5429062
	gene7066	rna8278	yes	BCIN_09g03090	1790	hypothetical protein	ENOG410XQN1(S:Function unknown); COG0671(S:Function unknown)	ENOG410XQN1(actin filament depolymerization); COG0671(actin filament depolymerization)				PF01569.18(PAP2:PAP2 superfamily)	GO:0006644(biological_process:phospholipid metabolic process); GO:0046839(biological_process:phospholipid dephosphorylation); GO:0008195(molecular_function:phosphatidate phosphatase activity); GO:0005887(cellular_component:integral component of plasma membrane); GO:0007165(biological_process:signal transduction)	XP_024550830.1(hypothetical protein BCIN_09g03090 [Botrytis cinerea B05.10])	sp|Q8MXL9|Y5547_DICDI(PA-phosphatase related-family protein DDB_G0275547 OS=Dictyostelium discoideum OX=44689 GN=DDB_G0275547 PE=3 SV=2)	36394484
	gene6586	rna7736	yes	Bctad2	1057	Bctad2	COG0590(S:Function unknown); COG4301(S:Function unknown)	COG0590(Pfam:DUF3468); COG4301(Methyltransferase)	K15441	TAD2, ADAT2		PF00383.20(dCMP_cyt_deam_1:Cytidine and deoxycytidylate deaminase zinc-binding region); PF14437.3(MafB19-deam:MafB19-like deaminase); PF14439.3(Bd3614-deam:Bd3614-like deaminase)	GO:0003824(molecular_function:catalytic activity); GO:0008270(molecular_function:zinc ion binding)	XP_001553013.2(Bctad2 [Botrytis cinerea B05.10])	sp|Q6IDB6|TAD2_ARATH(tRNA-specific adenosine deaminase TAD2 OS=Arabidopsis thaliana OX=3702 GN=TAD2 PE=1 SV=1)	5433533
	gene4504	rna5236	yes	BCIN_05g07720	606	hypothetical protein								XP_001550681.1(hypothetical protein BCIN_05g07720 [Botrytis cinerea B05.10])		5431182
	gene2132	rna2535	yes	BCIN_03g00280	1359	hypothetical protein	ENOG4111IYK(G:Carbohydrate transport and metabolism)	ENOG4111IYK(Pectinolytic enzymes consist of four classes of enzymes pectin lyase, polygalacturonase, pectin methylesterase and rhamnogalacturonase. Among pectinolytic enzymes, pectin lyase is the most important in depolymerization of pectin, since it cleaves internal glycosidic bonds of highly methylated pectins)	K01732	E4.2.2.10		PF00544.16(Pec_lyase_C:Pectate lyase); PF13229.3(Beta_helix:Right handed beta helix region)	GO:0016829(molecular_function:lyase activity); GO:0047490(molecular_function:pectin lyase activity); GO:0000272(biological_process:polysaccharide catabolic process); GO:0071555(biological_process:cell wall organization); GO:0005576(cellular_component:extracellular region); GO:0045490(biological_process:pectin catabolic process)	XP_001548857.1(hypothetical protein BCIN_03g00280 [Botrytis cinerea B05.10])	sp|A1CYC2|PELA_NEOFI(Probable pectin lyase A OS=Neosartorya fischeri (strain ATCC 1020 / DSM 3700 / CBS 544.65 / FGSC A1164 / JCM 1740 / NRRL 181 / WB 181) OX=331117 GN=pelA PE=3 SV=2)	5429331
	gene4477	rna5208	yes	BCIN_05g07450	635	hypothetical protein	ENOG4111UFH(S:Function unknown)	ENOG4111UFH(RHOD)	K18064	ACR2		PF00581.17(Rhodanese:Rhodanese-like domain)		XP_001550645.1(hypothetical protein BCIN_05g07450 [Botrytis cinerea B05.10])		5431152
	gene5918	rna6874	yes	Bcccp2	1509	Bcccp2	COG0376(S:Function unknown)	COG0376(DUF788 domain protein)	K00428	E1.11.1.5		PF00141.20(peroxidase:Peroxidase)	GO:0020037(molecular_function:heme binding); GO:0006979(biological_process:response to oxidative stress); GO:0098869(biological_process:cellular oxidant detoxification); GO:0046872(molecular_function:metal ion binding); GO:0004601(molecular_function:peroxidase activity); GO:0055114(biological_process:oxidation-reduction process)	XP_001549579.1(Bcccp2 [Botrytis cinerea B05.10])	sp|Q5B1Z0|CCPR2_EMENI(Putative heme-binding peroxidase OS=Emericella nidulans (strain FGSC A4 / ATCC 38163 / CBS 112.46 / NRRL 194 / M139) OX=227321 GN=AN5440 PE=3 SV=1)	5430083
	gene8299	rna9699	yes	Bcuga2	1636	Bcuga2	COG1012(S:Function unknown)	COG1012(-)				PF00171.19(Aldedh:Aldehyde dehydrogenase family)	GO:0004777(molecular_function:succinate-semialdehyde dehydrogenase (NAD+) activity); GO:0016620(molecular_function:oxidoreductase activity, acting on the aldehyde or oxo group of donors, NAD or NADP as acceptor); GO:0009013(molecular_function:succinate-semialdehyde dehydrogenase [NAD(P)+] activity); GO:0055114(biological_process:oxidation-reduction process); GO:0004029(molecular_function:aldehyde…	XP_001556691.1(Bcuga2 [Botrytis cinerea B05.10])	sp|Q9US47|SSDH1_SCHPO(Putative succinate-semialdehyde dehydrogenase C1002.12c [NADP(+)] OS=Schizosaccharomyces pombe (strain 972 / ATCC 24843) OX=284812 GN=SPAC1002.12c PE=3 SV=2)	5437271
	gene7182	rna8431	yes	BCIN_09g04260	1219	hypothetical protein								XP_024550929.1(hypothetical protein BCIN_09g04260 [Botrytis cinerea B05.10])		5429924
	gene6307	rna7401	yes	BCIN_08g02570	1383	hypothetical protein	COG3321(Q:Secondary metabolites biosynthesis, transport and catabolism)	COG3321(synthase)				PF08659.7(KR:KR domain); PF00106.22(adh_short:short chain dehydrogenase)		CCD53912.1(similar to polyketide synthase [Botrytis cinerea T4])	sp|Q4WAY3|FMAB_ASPFU(Fumagillin dodecapentaenoate synthase OS=Neosartorya fumigata (strain ATCC MYA-4609 / Af293 / CBS 101355 / FGSC A1100) OX=330879 GN=af370 PE=1 SV=2)	36394396
	gene5919	rna6877	no	BCIN_07g05820	2007	hypothetical protein								XP_024549966.1(hypothetical protein BCIN_07g05820 [Botrytis cinerea B05.10])		5430090
	gene8297	rna9697	no	BCIN_11g02020	808	hypothetical protein	ENOG411136W(S:Function unknown); ENOG410YPD0(S:Function unknown); ENOG410ZPZ3(S:Function unknown); ENOG410ZFXQ(S:Function unknown); ENOG410YHQ8(S:Function unknown); ENOG410YQ93(S:Function unknown); ENOG41127N8(S:Function unknown); ENOG4111215(S:Function unknown); ENOG410YMJC(S:Function unknown)	ENOG411136W(Gnat family acetyltransferase); ENOG410YPD0(Acetyltransferase (GNAT) family); ENOG410ZPZ3(Acetyltransferase (GNAT) family); ENOG410ZFXQ(-); ENOG410YHQ8(-); ENOG410YQ93(-); ENOG41127N8(Acetyltransferase (GNAT) family); ENOG4111215(-); ENOG410YMJC(Acetyltransferase (GNAT) family)				PF13508.4(Acetyltransf_7:Acetyltransferase (GNAT) domain); PF00583.22(Acetyltransf_1:Acetyltransferase (GNAT) family)	GO:0008080(molecular_function:N-acetyltransferase activity)	XP_001556688.1(hypothetical protein BCIN_11g02020 [Botrytis cinerea B05.10])		5437268
	gene6976	rna8165	yes	Bcutp7	1957	Bcutp7	ENOG410XP5D(S:Function unknown)	ENOG410XP5D(WD repeat domain 46)	K14768	UTP7, WDR46		PF08149.8(BING4CT:BING4CT (NUC141) domain)	GO:0000462(biological_process:maturation of SSU-rRNA from tricistronic rRNA transcript (SSU-rRNA, 5.8S rRNA, LSU-rRNA)); GO:0032040(cellular_component:small-subunit processome); GO:0030686(cellular_component:90S preribosome); GO:0005730(cellular_component:nucleolus)	XP_001554580.1(Bcutp7 [Botrytis cinerea B05.10])	sp|Q9P4X3|UTP7_SCHPO(Probable U3 small nucleolar RNA-associated protein 7 OS=Schizosaccharomyces pombe (strain 972 / ATCC 24843) OX=284812 GN=utp7 PE=3 SV=1)	5435134
	gene9497	rna11030	yes	BCIN_13g00660	1300	hypothetical protein	ENOG410YDD2(S:Function unknown); COG1902(C:Energy production and conversion); COG1028(S:Function unknown); ENOG410YEMI(S:Function unknown)	ENOG410YDD2(NmrA-like family); COG1902(NADH flavin oxidoreductase, NADH oxidase); COG1028(Dehydrogenase reductase); ENOG410YEMI(NmrA-like family)				PF05368.10(NmrA:NmrA-like family); PF13460.3(NAD_binding_10:NAD(P)H-binding)		XP_024552434.1(hypothetical protein BCIN_13g00660 [Botrytis cinerea B05.10])	sp|Q5ZID0|NMRL1_CHICK(NmrA-like family domain-containing protein 1 OS=Gallus gallus OX=9031 GN=NMRAL1 PE=2 SV=1)	36394767
	gene11475	rna13403	yes	BCIN_16g03330	973	hypothetical protein								XP_024553893.1(hypothetical protein BCIN_16g03330 [Botrytis cinerea B05.10])		5432433
	gene11474	rna13402	yes	BCIN_16g03320	914	hypothetical protein								EMR90146.1(hypothetical protein BcDW1_1228 [Botrytis cinerea BcDW1])		36395010
	gene11473	rna13401	yes	BCIN_16g03310	1450	hypothetical protein								XP_024553891.1(hypothetical protein BCIN_16g03310 [Botrytis cinerea B05.10])		5432432
	gene4773	rna5518	yes	Bccab1	1847	Bccab1	COG5146(S:Function unknown)	COG5146(CFEM domain)	K09680	coaW	map00770(Pantothenate and CoA biosynthesis)	PF03630.11(Fumble:Fumble)	GO:0016310(biological_process:phosphorylation); GO:0004594(molecular_function:pantothenate kinase activity); GO:0005524(molecular_function:ATP binding); GO:0015937(biological_process:coenzyme A biosynthetic process)	XP_024549151.1(Bccab1 [Botrytis cinerea B05.10])	sp|O74962|PANK_SCHPO(Pantothenate kinase OS=Schizosaccharomyces pombe (strain 972 / ATCC 24843) OX=284812 GN=SPBC4B4.01c PE=1 SV=1)	5441018
	gene11477	rna13407	yes	BCIN_16g03350	1992	hypothetical protein						PF00651.28(BTB:BTB/POZ domain)		XP_024553897.1(hypothetical protein BCIN_16g03350 [Botrytis cinerea B05.10])		5432436
	gene11476	rna13406	no	Bcdfr1	1044	Bcdfr1	COG0262(H:Coenzyme transport and metabolism)	COG0262(dihydrofolate reductase activity)	K00287	DHFR, folA	map00670(One carbon pool by folate); map00790(Folate biosynthesis)	PF00186.16(DHFR_1:Dihydrofolate reductase)	GO:0050661(molecular_function:NADP binding); GO:0006545(biological_process:glycine biosynthetic process); GO:0044710(biological_process:single-organism metabolic process); GO:0009165(biological_process:nucleotide biosynthetic process); GO:0004146(molecular_function:dihydrofolate reductase activity); GO:0055114(biological_process:oxidation-reduction process)	XP_024553896.1(Bcdfr1 [Botrytis cinerea B05.10])	sp|P16184|DYR_PNECA(Dihydrofolate reductase OS=Pneumocystis carinii OX=4754 PE=1 SV=1)	5432435
	gene11476	rna13405	yes	Bcdfr1	1266	Bcdfr1	COG0262(H:Coenzyme transport and metabolism)	COG0262(dihydrofolate reductase activity)	K00287	DHFR, folA	map00670(One carbon pool by folate); map00790(Folate biosynthesis)	PF00186.16(DHFR_1:Dihydrofolate reductase)	GO:0006545(biological_process:glycine biosynthetic process); GO:0004146(molecular_function:dihydrofolate reductase activity); GO:0050661(molecular_function:NADP binding); GO:0009165(biological_process:nucleotide biosynthetic process); GO:0055114(biological_process:oxidation-reduction process)	CCD48021.1(hypothetical protein BofuT4_P113310.1 [Botrytis cinerea T4])	sp|P16184|DYR_PNECA(Dihydrofolate reductase OS=Pneumocystis carinii OX=4754 PE=1 SV=1)	5432435
	gene4425	rna5149	yes	BCIN_05g06930	2061	hypothetical protein	COG1215(S:Function unknown)	COG1215(-)				PF13632.3(Glyco_trans_2_3:Glycosyl transferase family group 2); PF13641.3(Glyco_tranf_2_3:Glycosyltransferase like family 2); PF13506.3(Glyco_transf_21:Glycosyl transferase family 21)	GO:0016021(cellular_component:integral component of membrane); GO:0016020(cellular_component:membrane)	XP_024548950.1(hypothetical protein BCIN_05g06930 [Botrytis cinerea B05.10])		5428589
	gene6975	rna8164	yes	Bctsr1	2789	Bctsr1	COG5177(S:Function unknown)	COG5177(TSR1, 20S rRNA accumulation, homolog (S. cerevisiae))	K14799	TSR1		PF04950.9(RIBIOP_C:40S ribosome biogenesis protein Tsr1 and BMS1 C-terminal); PF08142.9(AARP2CN:AARP2CN (NUC121) domain)	GO:0005737(cellular_component:cytoplasm); GO:0030688(cellular_component:preribosome, small subunit precursor); GO:0005730(cellular_component:nucleolus); GO:0005634(cellular_component:nucleus); GO:0003924(molecular_function:GTPase activity); GO:0000462(biological_process:maturation of SSU-rRNA from tricistronic rRNA transcript (SSU-rRNA, 5.8S rRNA, LSU-rRNA)); GO:0006364(biological_process:rRNA pr…	XP_001554581.1(Bctsr1 [Botrytis cinerea B05.10])	sp|O13956|TSR1_SCHPO(Ribosome biogenesis protein tsr1 OS=Schizosaccharomyces pombe (strain 972 / ATCC 24843) OX=284812 GN=tsr1 PE=3 SV=1)	5435135
	gene11478	rna13408	yes	BCIN_16g03360	1639	hypothetical protein	COG3752(H:Coenzyme transport and metabolism)	COG3752(dihydrofolate reductase activity)				PF06966.9(DUF1295:Protein of unknown function (DUF1295))		XP_001551920.1(hypothetical protein BCIN_16g03360 [Botrytis cinerea B05.10])		5432437
	gene2127	rna2530	yes	BCIN_03g00230	1347	hypothetical protein	COG4948(S:Function unknown)	COG4948(Transcription factor)	K01684	dgoD	map00052(Galactose metabolism)	PF13378.3(MR_MLE_C:Enolase C-terminal domain-like); PF02746.13(MR_MLE_N:Mandelate racemase / muconate lactonizing enzyme, N-terminal domain)	GO:0009063(biological_process:cellular amino acid catabolic process); GO:0003824(molecular_function:catalytic activity)	XP_024547439.1(hypothetical protein BCIN_03g00230 [Botrytis cinerea B05.10])	sp|A7MN07|DGOD_CROS8(D-galactonate dehydratase OS=Cronobacter sakazakii (strain ATCC BAA-894) OX=290339 GN=dgoD PE=3 SV=1)	36393989
	gene3236	rna3808	yes	BCIN_04g01990	1299	hypothetical protein	ENOG410XNQK(S:Function unknown)	ENOG410XNQK(Heterokaryon incompatibility protein (HET))				PF07690.13(MFS_1:Major Facilitator Superfamily)		XP_024548200.1(hypothetical protein BCIN_04g01990 [Botrytis cinerea B05.10])	sp|Q6UEH3|AFLT_ASPPU(Efflux pump aflT OS=Aspergillus parasiticus (strain ATCC 56775 / NRRL 5862 / SRRC 143 / SU-1) OX=1403190 GN=aflT PE=2 SV=1)	5437925
	gene7722	rna9052	yes	Bcser1	1736	Bcser1	COG1404(A:RNA processing and modification)	COG1404(premRNAsplicing factor ISY1)				PF00082.19(Peptidase_S8:Subtilase family); PF05922.13(Inhibitor_I9:Peptidase inhibitor I9)	GO:0004252(molecular_function:serine-type endopeptidase activity); GO:0008233(molecular_function:peptidase activity)	XP_024551302.1(Bcser1 [Botrytis cinerea B05.10])	sp|L8FSM5|SUB2_PSED2(Subtilisin-like protease 2 OS=Pseudogymnoascus destructans (strain ATCC MYA-4855 / 20631-21) OX=658429 GN=SP2 PE=1 SV=1)	5437577
	gene7723	rna9053	yes	BCIN_10g02540	3273	hypothetical protein								XP_001556991.1(hypothetical protein BCIN_10g02540 [Botrytis cinerea B05.10])		5437576
	gene7720	rna9050	yes	BCIN_10g02510	3327	hypothetical protein								XP_024551301.1(hypothetical protein BCIN_10g02510 [Botrytis cinerea B05.10])		5437582
	gene7721	rna9051	yes	BCIN_10g02520	724	hypothetical protein								XP_001556995.1(hypothetical protein BCIN_10g02520 [Botrytis cinerea B05.10])		5437580
	gene7726	rna9056	yes	BCIN_10g02570	2334	hypothetical protein	ENOG410YJ5D(S:Function unknown)	ENOG410YJ5D(-)					GO:0016021(cellular_component:integral component of membrane)	XP_024551303.1(hypothetical protein BCIN_10g02570 [Botrytis cinerea B05.10])	sp|A9JPE4|ATMA_ASPFL(Aflatrem synthesis protein A OS=Aspergillus flavus OX=5059 GN=atmA PE=2 SV=1)	5437570
	gene7726	rna9057	no	BCIN_10g02570	1828	hypothetical protein	ENOG410YJ5D(S:Function unknown)	ENOG410YJ5D(-)					GO:0016021(cellular_component:integral component of membrane)	CCD54145.1(hypothetical protein BofuT4_P128450.1 [Botrytis cinerea T4])	sp|A9JPE4|ATMA_ASPFL(Aflatrem synthesis protein A OS=Aspergillus flavus OX=5059 GN=atmA PE=2 SV=1)	5437570
	gene7724	rna9054	yes	BCIN_10g02550	2155	hypothetical protein	ENOG410ZE7V(S:Function unknown)	ENOG410ZE7V(-)					GO:0016020(cellular_component:membrane)	XP_001556990.1(hypothetical protein BCIN_10g02550 [Botrytis cinerea B05.10])		5437575
	gene7725	rna9055	yes	Bcprd7	2007	Bcprd7	ENOG410YDP1(S:Function unknown); ENOG410YGZ9(S:Function unknown); ENOG410YC2Q(S:Function unknown)	ENOG410YDP1(Peroxidase, family 2); ENOG410YGZ9(Peroxidase, family 2); ENOG410YC2Q(Peroxidase, family 2)				PF01328.14(Peroxidase_2:Peroxidase, family 2)	GO:0098869(biological_process:cellular oxidant detoxification); GO:0004601(molecular_function:peroxidase activity)	XP_001556989.1(Bcprd7 [Botrytis cinerea B05.10])	sp|Q00668|STCC_EMENI(Putative sterigmatocystin biosynthesis peroxidase stcC OS=Emericella nidulans (strain FGSC A4 / ATCC 38163 / CBS 112.46 / NRRL 194 / M139) OX=227321 GN=stcC PE=3 SV=2)	5437574
	gene7727	rna9058	yes	BCIN_10g02580	2275	hypothetical protein	ENOG4111Z9B(S:Function unknown)	ENOG4111Z9B(MIF domain protein)				PF01187.15(MIF:Macrophage migration inhibitory factor (MIF))		XP_001556984.1(hypothetical protein BCIN_10g02580 [Botrytis cinerea B05.10])		5437569
	gene7728	rna9059	yes	Bcgtr2	2183	Bcgtr2	ENOG410XQS9(S:Function unknown)	ENOG410XQS9(ras-related GTP binding)	K16186	RRAGC_D		PF04670.9(Gtr1_RagA:Gtr1/RagA G protein conserved region); PF08477.10(Roc:Ras of Complex, Roc, domain of DAPkinase)	GO:0016787(molecular_function:hydrolase activity); GO:0071230(biological_process:cellular response to amino acid stimulus); GO:0003924(molecular_function:GTPase activity); GO:0034448(cellular_component:EGO complex); GO:0005829(cellular_component:cytosol); GO:1990131(cellular_component:Gtr1-Gtr2 GTPase complex); GO:0005764(cellular_component:lysosome); GO:0009267(biological_process:cellular respon…	XP_024551305.1(Bcgtr2 [Botrytis cinerea B05.10])	sp|O74544|GTR2_SCHPO(GTP-binding protein gtr2 OS=Schizosaccharomyces pombe (strain 972 / ATCC 24843) OX=284812 GN=gtr2 PE=3 SV=1)	5437567
	gene3410	rna4011	yes	BCIN_04g03740	853	hypothetical protein								XP_001546041.1(hypothetical protein BCIN_04g03740 [Botrytis cinerea B05.10])		5426508
	gene3001	rna3533	yes	BCIN_03g08990	1632	hypothetical protein								XP_001554841.1(hypothetical protein BCIN_03g08990 [Botrytis cinerea B05.10])		5435398
	gene6632	rna7784	yes	BCIN_08g05840	1188	hypothetical protein	COG3491(S:Function unknown)	COG3491(XPG I-region protein)				PF14226.3(DIOX_N:non-haem dioxygenase in morphine synthesis N-terminal); PF03171.17(2OG-FeII_Oxy:2OG-Fe(II) oxygenase superfamily)		XP_024550530.1(hypothetical protein BCIN_08g05840 [Botrytis cinerea B05.10])	sp|Q7LL04|YQK1_SCHPO(UPF0676 protein C1494.01 OS=Schizosaccharomyces pombe (strain 972 / ATCC 24843) OX=284812 GN=SPCC1494.01 PE=3 SV=2)	5433611
	gene3208	rna3779	yes	BCIN_04g01710	1372	hypothetical protein								XP_024548178.1(hypothetical protein BCIN_04g01710 [Botrytis cinerea B05.10])		36394090
	gene1932	rna2310	yes	BCIN_02g07680	797	hypothetical protein	COG0666(O:Posttranslational modification, protein turnover, chaperones)	COG0666(Anaphase promoting complex subunit 1)				PF13857.3(Ank_5:Ankyrin repeats (many copies)); PF12796.4(Ank_2:Ankyrin repeats (3 copies)); PF13637.3(Ank_4:Ankyrin repeats (many copies)); PF13606.3(Ank_3:Ankyrin repeat); PF00023.27(Ank:Ankyrin repeat)	GO:0005634(cellular_component:nucleus); GO:0006357(biological_process:regulation of transcription from RNA polymerase II promoter); GO:0003712(molecular_function:transcription cofactor activity)	XP_001551068.1(hypothetical protein BCIN_02g07680 [Botrytis cinerea B05.10])	sp|Q9HYV6|Y3287_PSEAE(Putative ankyrin repeat protein PA3287 OS=Pseudomonas aeruginosa (strain ATCC 15692 / DSM 22644 / CIP 104116 / JCM 14847 / LMG 12228 / 1C / PRS 101 / PAO1) OX=208964 GN=PA3287 PE=4 SV=1)	5431556
	gene2130	rna2533	yes	BCIN_03g00260	515	hypothetical protein								XP_024547441.1(hypothetical protein BCIN_03g00260 [Botrytis cinerea B05.10])		5429332
	gene9147	rna10657	yes	BCIN_12g03980	1063	hypothetical protein	ENOG4112A3C(T:Signal transduction mechanisms); ENOG4110UHK(S:Function unknown)	ENOG4112A3C(Serine Threonine protein kinase); ENOG4110UHK(Pfam:UPF0057)				PF01679.14(Pmp3:Proteolipid membrane potential modulator)	GO:0016021(cellular_component:integral component of membrane); GO:0016020(cellular_component:membrane)	XP_024552222.1(hypothetical protein BCIN_12g03980 [Botrytis cinerea B05.10])		5432724
	gene952	rna1156	yes	BCIN_01g09550	1203	hypothetical protein	COG0563(F:Nucleotide transport and metabolism)	COG0563(Catalyzes the reversible transfer of the terminal phosphate group between ATP and AMP. Plays an important role in cellular energy homeostasis and in adenine nucleotide metabolism (By similarity))	K13800	CMPK1, UMPK	map00240(Pyrimidine metabolism)	PF00406.19(ADK:Adenylate kinase); PF13207.3(AAA_17:AAA domain); PF02223.14(Thymidylate_kin:Thymidylate kinase); PF13238.3(AAA_18:AAA domain)	GO:0005737(cellular_component:cytoplasm); GO:0006221(biological_process:pyrimidine nucleotide biosynthetic process); GO:0019201(molecular_function:nucleotide kinase activity); GO:0006207(biological_process:'de novo' pyrimidine nucleobase biosynthetic process); GO:0005634(cellular_component:nucleus); GO:0046939(biological_process:nucleotide phosphorylation); GO:0004127(molecular_function:cytidylat…	XP_001553607.1(hypothetical protein BCIN_01g09550 [Botrytis cinerea B05.10])	sp|O59845|KCY_LENED(UMP-CMP kinase OS=Lentinula edodes OX=5353 GN=uck1 PE=1 SV=1)	5434141
	gene57	rna62	yes	BCIN_01g00580	1251	hypothetical protein	ENOG4111R51(S:Function unknown)	ENOG4111R51(Calcium-binding peroxygenase involved in the degradation of storage lipid in oil bodies. May be involved in the interaction between oil bodies and vacuoles during seed germination and in the oxylipin signaling pathways and plant defense responses. Can catalyze sulfoxidation of thiobenzamide, hydroxylation of aniline)				PF05042.10(Caleosin:Caleosin related protein)		XP_001547230.1(hypothetical protein BCIN_01g00580 [Botrytis cinerea B05.10])	sp|Q9SQ57|PXG_SESIN(Peroxygenase OS=Sesamum indicum OX=4182 GN=SOP1 PE=1 SV=1)	5427720
	gene2999	rna3531	yes	BCIN_03g08970	1713	hypothetical protein	COG0277(C:Energy production and conversion)	COG0277(fad dependent oxidoreductase)				PF01565.20(FAD_binding_4:FAD binding domain)	GO:0050660(molecular_function:flavin adenine dinucleotide binding); GO:0016614(molecular_function:oxidoreductase activity, acting on CH-OH group of donors); GO:0055114(biological_process:oxidation-reduction process); GO:0016491(molecular_function:oxidoreductase activity)	XP_001554843.1(hypothetical protein BCIN_03g08970 [Botrytis cinerea B05.10])	sp|Q60HC5|DHC24_MACFA(Delta(24)-sterol reductase OS=Macaca fascicularis OX=9541 GN=DHCR24 PE=2 SV=2)	5435414
	gene58	rna63	yes	BCIN_01g00590	1037	hypothetical protein	COG2154(H:Coenzyme transport and metabolism)	COG2154(4-alpha-hydroxytetrahydrobiopterin dehydratase activity)	K01724	PCBD, phhB	map00790(Folate biosynthesis)	PF01329.16(Pterin_4a:Pterin 4 alpha carbinolamine dehydratase)		XP_001547231.2(hypothetical protein BCIN_01g00590 [Botrytis cinerea B05.10])	sp|O42658|PHS_SCHPO(Pterin-4-alpha-carbinolamine dehydratase OS=Schizosaccharomyces pombe (strain 972 / ATCC 24843) OX=284812 GN=omt2 PE=3 SV=1)	5427719
	gene55	rna60	yes	BCIN_01g00560	1846	hypothetical protein	ENOG4112824(S:Function unknown)	ENOG4112824(-)						XP_001547228.2(hypothetical protein BCIN_01g00560 [Botrytis cinerea B05.10])		5427706
	gene9771	rna11319	yes	BCIN_13g03440	1259	hypothetical protein								XP_001556304.1(hypothetical protein BCIN_13g03440 [Botrytis cinerea B05.10])		5436913
	gene9770	rna11318	yes	BCIN_13g03430	1718	hypothetical protein	ENOG410XQTF(S:Function unknown)	ENOG410XQTF(Platelet-activating factor acetylhydrolase plasma intracellular isoform II)				PF12006.5(DUF3500:Protein of unknown function (DUF3500))		XP_024552606.1(hypothetical protein BCIN_13g03430 [Botrytis cinerea B05.10])		5436914
	gene9033	rna10531	yes	BCIN_12g02840	831	hypothetical protein	ENOG41126ER(O:Posttranslational modification, protein turnover, chaperones); COG1254(C:Energy production and conversion)	ENOG41126ER(acylphosphatase); COG1254(Acylphosphatase (EC 3.6.1.7))	K01512	acyP	map00620(Pyruvate metabolism)	PF00708.15(Acylphosphatase:Acylphosphatase)	GO:0016787(molecular_function:hydrolase activity)	XP_024552151.1(hypothetical protein BCIN_12g02840 [Botrytis cinerea B05.10])	sp|Q13J37|ACYP_PARXL(Acylphosphatase OS=Paraburkholderia xenovorans (strain LB400) OX=266265 GN=acyP PE=3 SV=1)	5438758
	gene9763	rna11311	yes	BCIN_13g03360	1420	hypothetical protein	ENOG41116XP(K:Transcription); ENOG410Z6W6(S:Function unknown); ENOG4111DFZ(S:Function unknown); COG5048(S:Function unknown)	ENOG41116XP(ZnF_C2H2); ENOG410Z6W6(ZnF_C2H2); ENOG4111DFZ(ZnF_C2H2); COG5048(ZnF_C2H2)	K12379	HKB	map04013(MAPK signaling pathway - fly)	PF13894.3(zf-C2H2_4:C2H2-type zinc finger); PF00096.23(zf-C2H2:Zinc finger, C2H2 type)		XP_001556296.1(hypothetical protein BCIN_13g03360 [Botrytis cinerea B05.10])		5436842
	gene3411	rna4012	yes	BCIN_04g03750	2646	hypothetical protein	COG0531(S:Function unknown)	COG0531(FAD binding domain)				PF13520.3(AA_permease_2:Amino acid permease); PF00324.18(AA_permease:Amino acid permease)	GO:0015297(molecular_function:antiporter activity); GO:0016021(cellular_component:integral component of membrane); GO:0003333(biological_process:amino acid transmembrane transport); GO:0015171(molecular_function:amino acid transmembrane transporter activity); GO:0015179(molecular_function:L-amino acid transmembrane transporter activity); GO:0005887(cellular_component:integral component of plasma …	XP_001546040.2(hypothetical protein BCIN_04g03750 [Botrytis cinerea B05.10])	sp|P19807|HNM1_YEAST(Choline transport protein OS=Saccharomyces cerevisiae (strain ATCC 204508 / S288c) OX=559292 GN=HNM1 PE=1 SV=1)	5426501
	gene9765	rna11313	yes	BCIN_13g03380	1733	hypothetical protein								XP_001556298.2(hypothetical protein BCIN_13g03380 [Botrytis cinerea B05.10])		5436860
	gene9764	rna11312	yes	BCIN_13g03370	814	hypothetical protein								EMR83881.1(hypothetical protein BcDW1_7513 [Botrytis cinerea BcDW1])		36394800
	gene9767	rna11315	yes	BCIN_13g03400	533	hypothetical protein			K05747	WAS	map04144(Endocytosis)					36394801
	gene951	rna1155	yes	BCIN_01g09540	990	hypothetical protein										5434139
	gene9769	rna11317	yes	BCIN_13g03420	1379	hypothetical protein	COG0179(S:Function unknown)	COG0179(Platelet-activating factor acetylhydrolase plasma intracellular isoform II)				PF01557.15(FAA_hydrolase:Fumarylacetoacetate (FAA) hydrolase family)	GO:0003824(molecular_function:catalytic activity); GO:0008152(biological_process:metabolic process)	XP_024552605.1(hypothetical protein BCIN_13g03420 [Botrytis cinerea B05.10])	sp|O28058|Y2225_ARCFU(Uncharacterized protein AF_2225 OS=Archaeoglobus fulgidus (strain ATCC 49558 / VC-16 / DSM 4304 / JCM 9628 / NBRC 100126) OX=224325 GN=AF_2225 PE=3 SV=1)	5436915
	gene9039	rna10537	yes	BCIN_12g02900	3346	hypothetical protein	ENOG4111VI6(S:Function unknown)	ENOG4111VI6(-)						XP_001558155.2(hypothetical protein BCIN_12g02900 [Botrytis cinerea B05.10])		5438764
	gene407	rna489	yes	Bcmdm32	2715	Bcmdm32	ENOG410Y9P2(S:Function unknown)	ENOG410Y9P2(mitochondrion organization)	K17979	MDM31		PF08118.8(MDM31_MDM32:Yeast mitochondrial distribution and morphology (MDM) proteins)	GO:0000001(biological_process:mitochondrion inheritance); GO:0016021(cellular_component:integral component of membrane); GO:0016020(cellular_component:membrane); GO:0006873(biological_process:cellular ion homeostasis); GO:0005743(cellular_component:mitochondrial inner membrane); GO:1900208(biological_process:regulation of cardiolipin metabolic process); GO:0005634(cellular_component:nucleus); GO:…	XP_001548981.2(Bcmdm32 [Botrytis cinerea B05.10])	sp|P38880|MDM31_YEAST(Mitochondrial distribution and morphology protein 31 OS=Saccharomyces cerevisiae (strain ATCC 204508 / S288c) OX=559292 GN=MDM31 PE=1 SV=1)	5429440
	gene8899	rna10378	yes	Bcurb1	3697	Bcurb1	ENOG410ZTVV(S:Function unknown); ENOG410XR9W(S:Function unknown); ENOG411014P(S:Function unknown)	ENOG410ZTVV(Ribosome biogenesis protein Urb1); ENOG410XR9W(URB1 ribosome biogenesis 1 homolog (S. cerevisiae)); ENOG411014P(Ribosome 60S biogenesis N-terminal)	K14861	URB1		PF11707.5(Npa1:Ribosome 60S biogenesis N-terminal); PF16201.2(NopRA1:Nucleolar pre-ribosomal-associated protein 1)	GO:0005634(cellular_component:nucleus); GO:0005829(cellular_component:cytosol)	CCD53796.1(similar to ribosome biogenesis protein Urb1 [Botrytis cinerea T4])	sp|O74415|YJL2_SCHPO(Uncharacterized protein C14G10.02 OS=Schizosaccharomyces pombe (strain 972 / ATCC 24843) OX=284812 GN=SPCC14G10.02 PE=4 SV=1)	5430806
	gene8899	rna10379	no	Bcurb1	3654	Bcurb1	ENOG410ZTVV(S:Function unknown); ENOG410XR9W(S:Function unknown); ENOG411014P(S:Function unknown)	ENOG410ZTVV(Ribosome biogenesis protein Urb1); ENOG410XR9W(URB1 ribosome biogenesis 1 homolog (S. cerevisiae)); ENOG411014P(Ribosome 60S biogenesis N-terminal)	K14861	URB1		PF11707.5(Npa1:Ribosome 60S biogenesis N-terminal); PF16201.2(NopRA1:Nucleolar pre-ribosomal-associated protein 1)	GO:0005634(cellular_component:nucleus); GO:0005829(cellular_component:cytosol)	CCD53796.1(similar to ribosome biogenesis protein Urb1 [Botrytis cinerea T4])	sp|O74415|YJL2_SCHPO(Uncharacterized protein C14G10.02 OS=Schizosaccharomyces pombe (strain 972 / ATCC 24843) OX=284812 GN=SPCC14G10.02 PE=4 SV=1)	5430806
	gene406	rna488	yes	Bcpno1	1289	Bcpno1	COG1094(S:Function unknown)	COG1094(Required for 40S ribosome biogenesis. Involved in nucleolar processing of pre-18S ribosomal RNA and ribosome assembly (By similarity))	K11884	PNO1, DIM2			GO:0005829(cellular_component:cytosol); GO:0003723(molecular_function:RNA binding); GO:0005730(cellular_component:nucleolus)	XP_001548980.1(Bcpno1 [Botrytis cinerea B05.10])	sp|Q4IN63|PNO1_GIBZE(Pre-rRNA-processing protein PNO1 OS=Gibberella zeae (strain PH-1 / ATCC MYA-4620 / FGSC 9075 / NRRL 31084) OX=229533 GN=PNO1 PE=3 SV=1)	5429443
	gene8895	rna10374	yes	BCIN_12g01460	1016	hypothetical protein	ENOG410YQE2(S:Function unknown)	ENOG410YQE2(G-patch domain protein)				PF01585.20(G-patch:G-patch domain)		XP_001550316.1(hypothetical protein BCIN_12g01460 [Botrytis cinerea B05.10])		5430811
	gene8896	rna10375	yes	BCIN_12g01470	8766	hypothetical protein	ENOG410XQZM(S:Function unknown)	ENOG410XQZM(Spastic ataxia of Charlevoix-Saguenay (Sacsin))	K17592	SACS		PF00651.28(BTB:BTB/POZ domain)		XP_024552053.1(hypothetical protein BCIN_12g01470 [Botrytis cinerea B05.10])	sp|Q9NZJ4|SACS_HUMAN(Sacsin OS=Homo sapiens OX=9606 GN=SACS PE=1 SV=2)	5430810
	gene8897	rna10376	yes	Bcsec1	2741	Bcsec1	COG5158(S:Function unknown)	COG5158(Spastic ataxia of Charlevoix-Saguenay (Sacsin))	K15292	STXBP1, MUNC18-1		PF00995.20(Sec1:Sec1 family)	GO:0044424(cellular_component:intracellular part); GO:0016192(biological_process:vesicle-mediated transport)	XP_001550314.1(Bcsec1 [Botrytis cinerea B05.10])	sp|O94590|SEC1_SCHPO(Protein transport protein sec1 OS=Schizosaccharomyces pombe (strain 972 / ATCC 24843) OX=284812 GN=sec1 PE=3 SV=1)	5430809
	gene8898	rna10377	yes	BCIN_12g01490	3276	hypothetical protein	ENOG4111VZG(S:Function unknown)	ENOG4111VZG(Conserved hypothetical, protein)						XP_024552054.1(hypothetical protein BCIN_12g01490 [Botrytis cinerea B05.10])		5430807
	gene8891	rna10370	yes	BCIN_12g01420	2283	hypothetical protein	ENOG410YM50(S:Function unknown); ENOG410YKBD(S:Function unknown); COG1473(S:Function unknown); ENOG410XTD0(S:Function unknown)	ENOG410YM50(-); ENOG410YKBD(-); COG1473(-); ENOG410XTD0(C6 finger domain protein)				PF11951.5(Fungal_trans_2:Fungal specific transcription factor domain); PF00172.15(Zn_clus:Fungal Zn(2)-Cys(6) binuclear cluster domain)		XP_001550321.1(hypothetical protein BCIN_12g01420 [Botrytis cinerea B05.10])	sp|Q4WPL7|NOSA_ASPFU(C6 finger domain transcription factor nosA OS=Neosartorya fumigata (strain ATCC MYA-4609 / Af293 / CBS 101355 / FGSC A1100) OX=330879 GN=nosA PE=2 SV=2)	5430816
	gene8892	rna10371	yes	BCIN_12g01430	2119	hypothetical protein								XP_024552052.1(hypothetical protein BCIN_12g01430 [Botrytis cinerea B05.10])		5430815
	gene8893	rna10372	yes	BCIN_12g01440	2018	hypothetical protein	ENOG410XNQK(S:Function unknown)	ENOG410XNQK(C6 finger domain protein)				PF00083.21(Sugar_tr:Sugar (and other) transporter); PF07690.13(MFS_1:Major Facilitator Superfamily)	GO:0005355(molecular_function:glucose transmembrane transporter activity); GO:0022891(molecular_function:substrate-specific transmembrane transporter activity); GO:0015992(biological_process:proton transport); GO:0016021(cellular_component:integral component of membrane); GO:0008643(biological_process:carbohydrate transport); GO:0046323(biological_process:glucose import); GO:1904659(biological_pr…	CCD53790.1(similar to MFS sugar transporter [Botrytis cinerea T4])	sp|P39932|STL1_YEAST(Sugar transporter STL1 OS=Saccharomyces cerevisiae (strain ATCC 204508 / S288c) OX=559292 GN=STL1 PE=1 SV=2)	5430814
	gene8894	rna10373	yes	BCIN_12g01450	1588	hypothetical protein	COG1028(S:Function unknown)	COG1028(C6 finger domain protein)				PF00106.22(adh_short:short chain dehydrogenase); PF13561.3(adh_short_C2:Enoyl-(Acyl carrier protein) reductase); PF08659.7(KR:KR domain); PF01370.18(Epimerase:NAD dependent epimerase/dehydratase family)	GO:0005737(cellular_component:cytoplasm); GO:0016021(cellular_component:integral component of membrane)	XP_001550317.1(hypothetical protein BCIN_12g01450 [Botrytis cinerea B05.10])	sp|O13822|YEE6_SCHPO(Uncharacterized oxidoreductase C19A8.06 OS=Schizosaccharomyces pombe (strain 972 / ATCC 24843) OX=284812 GN=SPAC19A8.06 PE=3 SV=1)	5430812
	gene5018	rna5799	yes	BCIN_06g04410	4143	hypothetical protein	COG0318(S:Function unknown); ENOG4111615(S:Function unknown)	COG0318(CWC25 spliceosome-associated protein homolog (S. cerevisiae)); ENOG4111615(-)				PF00501.25(AMP-binding:AMP-binding enzyme); PF00668.17(Condensation:Condensation domain)		XP_024549317.1(hypothetical protein BCIN_06g04410 [Botrytis cinerea B05.10])	sp|O31826|YNGI_BACSU(Putative acyl-CoA synthetase YngI OS=Bacillus subtilis (strain 168) OX=224308 GN=yngI PE=3 SV=1)	5439883
	gene5017	rna5798	yes	BCIN_06g04400	2681	hypothetical protein	COG0580(S:Function unknown); ENOG4111NZ8(S:Function unknown)	COG0580(CWC25 spliceosome-associated protein homolog (S. cerevisiae)); ENOG4111NZ8(CWC25 spliceosome-associated protein homolog (S. cerevisiae))	K03441	GLP-F		PF00230.17(MIP:Major intrinsic protein)	GO:0009992(biological_process:cellular water homeostasis); GO:0034220(biological_process:ion transmembrane transport); GO:0015250(molecular_function:water channel activity); GO:0044765(biological_process:single-organism transport); GO:0015254(molecular_function:glycerol channel activity); GO:0005887(cellular_component:integral component of plasma membrane)	XP_024549316.1(hypothetical protein BCIN_06g04400 [Botrytis cinerea B05.10])	sp|P43549|YFF4_YEAST(Uncharacterized membrane protein YFL054C OS=Saccharomyces cerevisiae (strain ATCC 204508 / S288c) OX=559292 GN=YFL054C PE=1 SV=1)	36394261
	gene5015	rna5795	no	BCIN_06g04380	812	hypothetical protein								XP_024549312.1(hypothetical protein BCIN_06g04380 [Botrytis cinerea B05.10])		36394260
	gene5015	rna5794	no	BCIN_06g04380	753	hypothetical protein								XP_024549314.1(hypothetical protein BCIN_06g04380 [Botrytis cinerea B05.10])		36394260
	gene5016	rna5797	yes	Bcrho3	1920	Bcrho3	COG1100(S:Function unknown)	COG1100(CWC25 spliceosome-associated protein homolog (S. cerevisiae))	K07975	K07975		PF00071.19(Ras:Ras family); PF08477.10(Roc:Ras of Complex, Roc, domain of DAPkinase); PF00025.18(Arf:ADP-ribosylation factor family)	GO:0010590(biological_process:regulation of cell separation after cytokinesis); GO:0045921(biological_process:positive regulation of exocytosis); GO:0030950(biological_process:establishment or maintenance of actin cytoskeleton polarity); GO:0016787(molecular_function:hydrolase activity); GO:0005829(cellular_component:cytosol); GO:0003924(molecular_function:GTPase activity); GO:0030036(biological_…	XP_024549315.1(Bcrho3 [Botrytis cinerea B05.10])	sp|Q9HF51|RHO3_ASHGO(GTP-binding protein RHO3 OS=Ashbya gossypii (strain ATCC 10895 / CBS 109.51 / FGSC 9923 / NRRL Y-1056) OX=284811 GN=RHO3 PE=3 SV=1)	5439887
	gene5015	rna5796	yes	BCIN_06g04380	919	hypothetical protein								XP_024549313.1(hypothetical protein BCIN_06g04380 [Botrytis cinerea B05.10])		36394260
	gene5012	rna5791	yes	BCIN_06g04350	1267	hypothetical protein								XP_024549310.1(hypothetical protein BCIN_06g04350 [Botrytis cinerea B05.10])		36394259
	gene9040	rna10538	yes	BCIN_12g02910	2657	hypothetical protein	COG2303(E:Amino acid transport and metabolism)	COG2303(oxidoreductase)	K19069	CDH		PF16010.2(CDH-cyt:Cytochrome domain of cellobiose dehydrogenase); PF00732.16(GMC_oxred_N:GMC oxidoreductase); PF05199.10(GMC_oxred_C:GMC oxidoreductase); PF00890.21(FAD_binding_2:FAD binding domain); PF03486.11(HI0933_like:HI0933-like protein); PF12831.4(FAD_oxidored:FAD dependent oxidoreductase); PF13450.3(NAD_binding_8:NAD(P)-binding Rossmann-like domain); PF01134.19(GIDA:Glucose inhibited divi…	GO:0050660(molecular_function:flavin adenine dinucleotide binding); GO:0016614(molecular_function:oxidoreductase activity, acting on CH-OH group of donors); GO:0055114(biological_process:oxidation-reduction process)	XP_001558156.2(hypothetical protein BCIN_12g02910 [Botrytis cinerea B05.10])	sp|Q01738|CDH_PHACH(Cellobiose dehydrogenase OS=Phanerochaete chrysosporium OX=5306 GN=CDH-1 PE=1 SV=1)	5438765
	gene5014	rna5793	yes	Bccwc25	1830	Bccwc25	ENOG410XSTA(S:Function unknown)	ENOG410XSTA(CWC25 spliceosome-associated protein homolog (S. cerevisiae))				PF12542.5(CWC25:Pre-mRNA splicing factor); PF10197.6(Cir_N:N-terminal domain of CBF1 interacting co-repressor CIR)		XP_001559262.1(Bccwc25 [Botrytis cinerea B05.10])	sp|Q4IRI9|CWC25_GIBZE(Pre-mRNA-splicing factor CWC25 OS=Gibberella zeae (strain PH-1 / ATCC MYA-4620 / FGSC 9075 / NRRL 31084) OX=229533 GN=CWC25 PE=3 SV=1)	5439888
	gene11439	rna13345	no	BCIN_16g02970	4883	hypothetical protein	COG1132(V:Defense mechanisms)	COG1132((ABC) transporter)				PF00005.24(ABC_tran:ABC transporter); PF00664.20(ABC_membrane:ABC transporter transmembrane region); PF13555.3(AAA_29:P-loop containing region of AAA domain)		XP_024553850.1(hypothetical protein BCIN_16g02970 [Botrytis cinerea B05.10])	sp|K0E4D9|ECDL_ASPRU(ABC transporter ecdL OS=Aspergillus rugulosus OX=41736 GN=ecdL PE=1 SV=1)	5432392
	gene11133	rna12927	yes	BCIN_15g05680	1914	hypothetical protein	COG2272(P:Inorganic ion transport and metabolism)	COG2272(P-type atpase)				PF00135.25(COesterase:Carboxylesterase family); PF07859.10(Abhydrolase_3:alpha/beta hydrolase fold)		XP_024553564.1(hypothetical protein BCIN_15g05680 [Botrytis cinerea B05.10])	sp|A1CFK9|PATB_ASPCL(Carboxylesterase patB OS=Aspergillus clavatus (strain ATCC 1007 / CBS 513.65 / DSM 816 / NCTC 3887 / NRRL 1) OX=344612 GN=patB PE=1 SV=1)	5430206
	gene10775	rna12468	yes	Bcatp2	1913	Bcatp2	COG0055(C:Energy production and conversion)	COG0055(Produces ATP from ADP in the presence of a proton gradient across the membrane. The catalytic sites are hosted primarily by the beta subunits (By similarity))	K02133	ATPeF1B, ATP5B, ATP2	map00190(Oxidative phosphorylation)	PF00006.22(ATP-synt_ab:ATP synthase alpha/beta family, nucleotide-binding domain); PF02874.20(ATP-synt_ab_N:ATP synthase alpha/beta family, beta-barrel domain)	GO:0045261(cellular_component:proton-transporting ATP synthase complex, catalytic core F(1)); GO:0015986(biological_process:ATP synthesis coupled proton transport); GO:0015991(biological_process:ATP hydrolysis coupled proton transport); GO:0046933(molecular_function:proton-transporting ATP synthase activity, rotational mechanism); GO:0033178(cellular_component:proton-transporting two-sector ATPas…	XP_024553278.1(Bcatp2 [Botrytis cinerea B05.10])	sp|P23704|ATPB_NEUCR(ATP synthase subunit beta, mitochondrial OS=Neurospora crassa (strain ATCC 24698 / 74-OR23-1A / CBS 708.71 / DSM 1257 / FGSC 987) OX=367110 GN=atp-2 PE=2 SV=1)	5430044
	gene10776	rna12469	no	Bcglc3	3330	Bcglc3	COG0296(C:Energy production and conversion)	COG0296(Produces ATP from ADP in the presence of a proton gradient across the membrane. The catalytic sites are hosted primarily by the beta subunits (By similarity))	K00700	GBE1, glgB	map00500(Starch and sucrose metabolism)	PF02806.15(Alpha-amylase_C:Alpha amylase, C-terminal all-beta domain); PF02922.15(CBM_48:Carbohydrate-binding module 48 (Isoamylase N-terminal domain)); PF00128.21(Alpha-amylase:Alpha amylase, catalytic domain)	GO:0005978(biological_process:glycogen biosynthetic process); GO:0003844(molecular_function:1,4-alpha-glucan branching enzyme activity); GO:0043169(molecular_function:cation binding); GO:0004553(molecular_function:hydrolase activity, hydrolyzing O-glycosyl compounds)	XP_024553280.1(Bcglc3 [Botrytis cinerea B05.10])	sp|Q9Y8H3|GLGB_EMENI(1,4-alpha-glucan-branching enzyme OS=Emericella nidulans (strain FGSC A4 / ATCC 38163 / CBS 112.46 / NRRL 194 / M139) OX=227321 GN=be1 PE=2 SV=3)	5430042
	gene6735	rna7891	yes	BCIN_08g06870	1144	hypothetical protein								XP_024550597.1(hypothetical protein BCIN_08g06870 [Botrytis cinerea B05.10])		36394448
	gene10769	rna12462	yes	BCIN_15g02020	2344	hypothetical protein	ENOG410YA4Z(S:Function unknown); ENOG410YZXW(S:Function unknown)	ENOG410YA4Z(-); ENOG410YZXW(-)						XP_024553273.1(hypothetical protein BCIN_15g02020 [Botrytis cinerea B05.10])		5430010
	gene10770	rna12463	yes	Bccus1	2200	Bccus1	COG5182(A:RNA processing and modification)	COG5182(Splicing factor 3b subunit)	K12829	SF3B2, SAP145, CUS1	map03040(Spliceosome)	PF04037.10(DUF382:Domain of unknown function (DUF382)); PF04046.13(PSP:PSP)	GO:0071011(cellular_component:precatalytic spliceosome); GO:0071013(cellular_component:catalytic step 2 spliceosome); GO:0000398(biological_process:mRNA splicing, via spliceosome); GO:0005689(cellular_component:U12-type spliceosomal complex); GO:0005686(cellular_component:U2 snRNP); GO:0005684(cellular_component:U2-type spliceosomal complex)	XP_024553274.1(Bccus1 [Botrytis cinerea B05.10])	sp|Q9UUI3|SA145_SCHPO(Pre-mRNA-splicing factor sap145 OS=Schizosaccharomyces pombe (strain 972 / ATCC 24843) OX=284812 GN=sap145 PE=1 SV=1)	36394920
	gene10767	rna12460	yes	BCIN_15g02000	2132	hypothetical protein	ENOG410YFID(S:Function unknown)	ENOG410YFID(Fungal Zn(2)-Cys(6) binuclear cluster domain)				PF00172.15(Zn_clus:Fungal Zn(2)-Cys(6) binuclear cluster domain); PF11951.5(Fungal_trans_2:Fungal specific transcription factor domain)		XP_001549530.1(hypothetical protein BCIN_15g02000 [Botrytis cinerea B05.10])		5430023
	gene10768	rna12461	yes	Bcorc5	2236	Bcorc5	ENOG410XSY0(S:Function unknown); ENOG410YY5E(S:Function unknown)	ENOG410XSY0(Fungal Zn(2)-Cys(6) binuclear cluster domain); ENOG410YY5E(Conserved hypothetical, protein)	K02607	ORC5	map04111(Cell cycle - yeast); map04113(Meiosis - yeast)	PF14630.3(ORC5_C:Origin recognition complex (ORC) subunit 5 C-terminus); PF13191.3(AAA_16:AAA ATPase domain)	GO:0032993(cellular_component:protein-DNA complex); GO:0000808(cellular_component:origin recognition complex); GO:0006342(biological_process:chromatin silencing); GO:0005634(cellular_component:nucleus); GO:0043229(cellular_component:intracellular organelle); GO:0006260(biological_process:DNA replication); GO:0006261(biological_process:DNA-dependent DNA replication); GO:0097159(molecular_function:…	XP_024553272.1(Bcorc5 [Botrytis cinerea B05.10])	sp|O43114|ORC5_SCHPO(Origin recognition complex subunit 5 OS=Schizosaccharomyces pombe (strain 972 / ATCC 24843) OX=284812 GN=orc5 PE=1 SV=2)	5430008
	gene10773	rna12466	yes	BCIN_15g02060	3523	hypothetical protein	ENOG410ZJAG(S:Function unknown)	ENOG410ZJAG(-)				PF09733.6(VEFS-Box:VEFS-Box of polycomb protein)		CCD47383.1(similar to transcription factor Zn, C2H2 [Botrytis cinerea T4])		5430022
	gene10774	rna12467	yes	BCIN_15g02070	4456	hypothetical protein	ENOG410Z9NI(S:Function unknown)	ENOG410Z9NI(-)						EMR83691.1(hypothetical protein BcDW1_7699 [Botrytis cinerea BcDW1])		5430047
	gene10771	rna12464	yes	BCIN_15g02040	2299	hypothetical protein	ENOG410XP1S(A:RNA processing and modification)	ENOG410XP1S(Splicing factor 3b subunit)	K15283	SLC35E1		PF03151.13(TPT:Triose-phosphate Transporter family); PF00892.17(EamA:EamA-like transporter family); PF08449.8(UAA:UAA transporter family)	GO:0005794(cellular_component:Golgi apparatus); GO:0089721(molecular_function:phosphoenolpyruvate transmembrane transporter activity); GO:0005793(cellular_component:endoplasmic reticulum-Golgi intermediate compartment); GO:1990536(biological_process:phosphoenolpyruvate transmembrane import into Golgi lumen); GO:0016021(cellular_component:integral component of membrane); GO:0015786(biological_proc…	XP_024553275.1(hypothetical protein BCIN_15g02040 [Botrytis cinerea B05.10])	sp|O94695|YG1B_SCHPO(Putative transporter C83.11 OS=Schizosaccharomyces pombe (strain 972 / ATCC 24843) OX=284812 GN=SPBC83.11 PE=1 SV=2)	5430025
	gene10772	rna12465	yes	BCIN_15g02050	3237	hypothetical protein	ENOG4111FVM(S:Function unknown)	ENOG4111FVM(-)						XP_001549536.1(hypothetical protein BCIN_15g02050 [Botrytis cinerea B05.10])		5430024
	gene4154	rna4846	yes	BCIN_05g04210	1301	hypothetical protein								XP_024548784.1(hypothetical protein BCIN_05g04210 [Botrytis cinerea B05.10])		5440510
	gene4155	rna4847	yes	BCIN_05g04220	1620	hypothetical protein	ENOG410YD5R(S:Function unknown); ENOG410YAIQ(S:Function unknown); ENOG410Z468(S:Function unknown); ENOG410YJZI(S:Function unknown); ENOG410YHXH(S:Function unknown); ENOG4111B2D(S:Function unknown)	ENOG410YD5R(-); ENOG410YAIQ(C6 transcription factor); ENOG410Z468(C6 zinc finger); ENOG410YJZI(-); ENOG410YHXH(-); ENOG4111B2D(-)				PF00172.15(Zn_clus:Fungal Zn(2)-Cys(6) binuclear cluster domain); PF11951.5(Fungal_trans_2:Fungal specific transcription factor domain)	GO:0005634(cellular_component:nucleus); GO:0006357(biological_process:regulation of transcription from RNA polymerase II promoter); GO:0008270(molecular_function:zinc ion binding); GO:0000981(molecular_function:RNA polymerase II transcription factor activity, sequence-specific DNA binding)	XP_024548785.1(hypothetical protein BCIN_05g04220 [Botrytis cinerea B05.10])		5440513
	gene4152	rna4844	yes	BCIN_05g04190	1544	hypothetical protein	ENOG410XQG8(I:Lipid transport and metabolism)	ENOG410XQG8(S-adenosylmethionine diacylglycerol 3-amino-3-carboxypropyl)				PF12697.4(Abhydrolase_6:Alpha/beta hydrolase family); PF00561.17(Abhydrolase_1:alpha/beta hydrolase fold)		XP_024548782.1(hypothetical protein BCIN_05g04190 [Botrytis cinerea B05.10])		5440507
	gene4153	rna4845	yes	BCIN_05g04200	2285	hypothetical protein	ENOG410YYBM(S:Function unknown); ENOG410ZTWS(S:Function unknown)	ENOG410YYBM(-); ENOG410ZTWS(-)					GO:0016021(cellular_component:integral component of membrane)	XP_024548783.1(hypothetical protein BCIN_05g04200 [Botrytis cinerea B05.10])		36394186
	gene4150	rna4842	yes	Bcnoc2	2546	Bcnoc2	COG5604(S:Function unknown)	COG5604(nucleolar complex protein 2)	K14833	NOC2		PF03715.10(Noc2:Noc2p family)	GO:0042273(biological_process:ribosomal large subunit biogenesis); GO:0005730(cellular_component:nucleolus); GO:0005739(cellular_component:mitochondrion); GO:0005654(cellular_component:nucleoplasm); GO:0030690(cellular_component:Noc1p-Noc2p complex); GO:0030691(cellular_component:Noc2p-Noc3p complex)	XP_001559810.1(Bcnoc2 [Botrytis cinerea B05.10])	sp|Q9P7G0|YKY4_SCHPO(Uncharacterized NOC2 family protein C1142.04 OS=Schizosaccharomyces pombe (strain 972 / ATCC 24843) OX=284812 GN=SPAC1142.04 PE=1 SV=1)	5440505
	gene4151	rna4843	yes	BCIN_05g04180	2686	hypothetical protein	COG5379(I:Lipid transport and metabolism)	COG5379(S-adenosylmethionine diacylglycerol 3-amino-3-carboxypropyl)	K13621	BTA1	map00564(Glycerophospholipid metabolism)	PF11899.5(DUF3419:Protein of unknown function (DUF3419)); PF13489.3(Methyltransf_23:Methyltransferase domain); PF13649.3(Methyltransf_25:Methyltransferase domain); PF08242.9(Methyltransf_12:Methyltransferase domain); PF08241.9(Methyltransf_11:Methyltransferase domain); PF01209.15(Ubie_methyltran:ubiE/COQ5 methyltransferase family); PF13847.3(Methyltransf_31:Methyltransferase domain)	GO:0008168(molecular_function:methyltransferase activity); GO:0016021(cellular_component:integral component of membrane); GO:0032259(biological_process:methylation)	XP_001559809.2(hypothetical protein BCIN_05g04180 [Botrytis cinerea B05.10])		5440506
	gene4148	rna4840	yes	Bcmdm12	1469	Bcmdm12	ENOG410XRUJ(U:Intracellular trafficking, secretion, and vesicular transport); COG5253(U:Intracellular trafficking, secretion, and vesicular transport)	ENOG410XRUJ(Component of the ERMES MDM complex, which serves as a molecular tether to connect the endoplasmic reticulum and mitochondria. Components of this complex are involved in the control of mitochondrial shape and protein biogenesis and may function in phospholipid exchange. MDM12 is required for the interaction of the ER-resident membrane protein MMM1 and the outer mitochondrial membrane-r…	K17765	MDM12	map04139(Mitophagy - yeast)	PF10296.6(MMM1:Maintenance of mitochondrial morphology protein 1)	GO:0000002(biological_process:mitochondrial genome maintenance); GO:0000001(biological_process:mitochondrion inheritance); GO:0045040(biological_process:protein import into mitochondrial outer membrane); GO:0015914(biological_process:phospholipid transport); GO:0070096(biological_process:mitochondrial outer membrane translocase complex assembly); GO:0005789(cellular_component:endoplasmic reticulu…	XP_001559812.1(Bcmdm12 [Botrytis cinerea B05.10])	sp|A6RLP9|MDM12_BOTFB(Mitochondrial distribution and morphology protein 12 OS=Botryotinia fuckeliana (strain B05.10) OX=332648 GN=MDM12 PE=3 SV=1)	5440503
	gene4149	rna4841	yes	Bcvps28	1039	Bcvps28	ENOG4111IQ4(U:Intracellular trafficking, secretion, and vesicular transport)	ENOG4111IQ4(Vacuolar protein sorting-associated protein)	K12184	VPS28	map04144(Endocytosis)	PF03997.9(VPS28:VPS28 protein)		XP_001559811.1(Bcvps28 [Botrytis cinerea B05.10])	sp|Q02767|VPS28_YEAST(Vacuolar protein sorting-associated protein 28 OS=Saccharomyces cerevisiae (strain ATCC 204508 / S288c) OX=559292 GN=VPS28 PE=1 SV=1)	5440504
	gene6738	rna7894	yes	BCIN_08g06900	847	hypothetical protein						PF00024.23(PAN_1:PAN domain)		XP_024550600.1(hypothetical protein BCIN_08g06900 [Botrytis cinerea B05.10])		5430179
	gene4156	rna4848	yes	Bcvps60	1009	Bcvps60	ENOG410XPDA(U:Intracellular trafficking, secretion, and vesicular transport)	ENOG410XPDA(Charged multivesicular body protein)	K12198	CHMP5, VPS60	map04144(Endocytosis)	PF03357.18(Snf7:Snf7)	GO:0032511(biological_process:late endosome to vacuole transport via multivesicular body sorting pathway); GO:0030447(biological_process:filamentous growth); GO:0000329(cellular_component:fungal-type vacuole membrane); GO:0007034(biological_process:vacuolar transport); GO:0005622(cellular_component:intracellular)	XP_001559801.1(Bcvps60 [Botrytis cinerea B05.10])	sp|Q7T339|CHMP5_DANRE(Charged multivesicular body protein 5 OS=Danio rerio OX=7955 GN=chmp5 PE=2 SV=1)	5440514
	gene4157	rna4849	yes	BCIN_05g04240	5064	hypothetical protein	ENOG410XRM1(T:Signal transduction mechanisms)	ENOG410XRM1(Protein phosphatase 6, regulatory subunit)	K15458	SAP185_190		PF04499.12(SAPS:SIT4 phosphatase-associated protein)	GO:0005829(cellular_component:cytosol); GO:0033047(biological_process:regulation of mitotic sister chromatid segregation); GO:0031618(cellular_component:nuclear pericentric heterochromatin)	XP_024548786.1(hypothetical protein BCIN_05g04240 [Botrytis cinerea B05.10])	sp|O74511|EKC1_SCHPO(Extragenic suppressor of kinetochore protein 1 OS=Schizosaccharomyces pombe (strain 972 / ATCC 24843) OX=284812 GN=ekc1 PE=1 SV=2)	5440515
	gene8727	rna10190	no	BCIN_11g06340	902	hypothetical protein	COG5078(Z:Cytoskeleton)	COG5078(Kinesin motor domain)	K06689	UBE2D, UBC4, UBC5	map04120(Ubiquitin mediated proteolysis); map04141(Protein processing in endoplasmic reticulum)	PF00179.23(UQ_con:Ubiquitin-conjugating enzyme); PF14461.3(Prok-E2_B:Prokaryotic E2 family B)	GO:0005737(cellular_component:cytoplasm); GO:0031625(molecular_function:ubiquitin protein ligase binding); GO:0005634(cellular_component:nucleus); GO:0006974(biological_process:cellular response to DNA damage stimulus); GO:0061630(molecular_function:ubiquitin protein ligase activity); GO:0000209(biological_process:protein polyubiquitination)	XP_024551935.1(hypothetical protein BCIN_11g06340 [Botrytis cinerea B05.10])	sp|Q9C9Y7|UBC12_ARATH(Probable ubiquitin-conjugating enzyme E2 12 OS=Arabidopsis thaliana OX=3702 GN=UBC12 PE=2 SV=1)	5428812
	gene8727	rna10191	yes	BCIN_11g06340	913	hypothetical protein	COG5078(O:Posttranslational modification, protein turnover, chaperones)	COG5078(ubiquitin-conjugating enzyme)	K06689	UBE2D, UBC4, UBC5	map04120(Ubiquitin mediated proteolysis); map04141(Protein processing in endoplasmic reticulum)	PF00179.23(UQ_con:Ubiquitin-conjugating enzyme); PF14461.3(Prok-E2_B:Prokaryotic E2 family B)	GO:0005737(cellular_component:cytoplasm); GO:0031625(molecular_function:ubiquitin protein ligase binding); GO:0005634(cellular_component:nucleus); GO:0006974(biological_process:cellular response to DNA damage stimulus); GO:0061630(molecular_function:ubiquitin protein ligase activity); GO:0000209(biological_process:protein polyubiquitination)	XP_024551935.1(hypothetical protein BCIN_11g06340 [Botrytis cinerea B05.10])	sp|Q9C9Y7|UBC12_ARATH(Probable ubiquitin-conjugating enzyme E2 12 OS=Arabidopsis thaliana OX=3702 GN=UBC12 PE=2 SV=1)	5428812
	gene8728	rna10192	yes	Bcsec11	1029	Bcsec11	COG0681(O:Posttranslational modification, protein turnover, chaperones)	COG0681(ubiquitin-conjugating enzyme)	K13280	SEC11, sipW	map03060(Protein export)	PF00717.20(Peptidase_S24:Peptidase S24-like)	GO:0005787(cellular_component:signal peptidase complex); GO:0016021(cellular_component:integral component of membrane); GO:0045047(biological_process:protein targeting to ER); GO:0006465(biological_process:signal peptide processing); GO:0005789(cellular_component:endoplasmic reticulum membrane); GO:0008236(molecular_function:serine-type peptidase activity)	XP_001548304.2(Bcsec11 [Botrytis cinerea B05.10])	sp|A7E716|SEC11_SCLS1(Signal peptidase complex catalytic subunit sec11 OS=Sclerotinia sclerotiorum (strain ATCC 18683 / 1980 / Ss-1) OX=665079 GN=sec11 PE=3 SV=1)	5428810
	gene8729	rna10193	yes	BCIN_11g06360	1488	hypothetical protein	ENOG410YFHX(S:Function unknown)	ENOG410YFHX(-)					GO:0016021(cellular_component:integral component of membrane)	XP_024551937.1(hypothetical protein BCIN_11g06360 [Botrytis cinerea B05.10])		5428774
	gene8730	rna10194	no	BCIN_11g06370	2779	hypothetical protein	ENOG41118QP(S:Function unknown); ENOG410YWRI(S:Function unknown)	ENOG41118QP(-); ENOG410YWRI(-)						XP_024551938.1(hypothetical protein BCIN_11g06370 [Botrytis cinerea B05.10])		5428762
	gene8730	rna10195	yes	BCIN_11g06370	2831	hypothetical protein	ENOG41118QP(S:Function unknown); ENOG410YWRI(S:Function unknown)	ENOG41118QP(-); ENOG410YWRI(-)						XP_001548302.1(hypothetical protein BCIN_11g06370 [Botrytis cinerea B05.10])		5428762
	gene8731	rna10196	yes	BCIN_11g06380	1494	hypothetical protein								XP_024551939.1(hypothetical protein BCIN_11g06380 [Botrytis cinerea B05.10])		36394675
	gene8732	rna10197	yes	BCIN_11g06390	1433	hypothetical protein	ENOG410YQ44(S:Function unknown); ENOG410YE7E(S:Function unknown); ENOG410ZDC8(S:Function unknown)	ENOG410YQ44(-); ENOG410YE7E(-); ENOG410ZDC8(-)						XP_024551940.1(hypothetical protein BCIN_11g06390 [Botrytis cinerea B05.10])		5428773
	gene8733	rna10198	yes	BCIN_11g06400	812	hypothetical protein								XP_024551941.1(hypothetical protein BCIN_11g06400 [Botrytis cinerea B05.10])		5428766
	gene7000	rna8198	no	BCIN_09g02430	4122	hypothetical protein	ENOG4111WBF(S:Function unknown); ENOG4111BMM(S:Function unknown)	ENOG4111WBF(finger domain protein); ENOG4111BMM(ZnF_C2H2)				PF12171.5(zf-C2H2_jaz:Zinc-finger double-stranded RNA-binding)	GO:0005488(molecular_function:binding)	XP_024550785.1(hypothetical protein BCIN_09g02430 [Botrytis cinerea B05.10])		5435105
	gene6740	rna7897	yes	Bchnt3	1115	Bchnt3	ENOG41102F4(S:Function unknown)	ENOG41102F4(DNA-binding protein involved in single-strand DNA break repair, double-strand DNA break repair and base excision repair. Resolves abortive DNA ligation intermediates formed either at base excision sites, or when DNA ligases attempt to repair non- ligatable breaks induced by reactive oxygen species. Catalyzes the release of adenylate groups covalently linked to 5'-phosphate termini, re…	K10863	APTX		PF16278.2(zf-C2HE:C2HE / C2H2 / C2HC zinc-binding finger); PF11969.5(DcpS_C:Scavenger mRNA decapping enzyme C-term binding); PF01230.20(HIT:HIT domain)	GO:0090304(biological_process:nucleic acid metabolic process); GO:0003824(molecular_function:catalytic activity)	XP_024550602.1(Bchnt3 [Botrytis cinerea B05.10])	sp|O74859|APTX_SCHPO(Aprataxin-like protein OS=Schizosaccharomyces pombe (strain 972 / ATCC 24843) OX=284812 GN=hnt3 PE=1 SV=1)	5430129
	gene403	rna484	no	BCIN_01g04060	2317	hypothetical protein	ENOG4111GEB(S:Function unknown)	ENOG4111GEB(Conserved hypothetical, protein)						XP_024546200.1(hypothetical protein BCIN_01g04060 [Botrytis cinerea B05.10])		5429497
	gene5956	rna6931	yes	BCIN_07g06190	1660	hypothetical protein	ENOG410YTY1(S:Function unknown); ENOG4112BC8(S:Function unknown)	ENOG410YTY1(-); ENOG4112BC8(Conserved hypothetical, protein)						CCD55343.1(hypothetical protein BofuT4_P157390.1 [Botrytis cinerea T4])		5430095
	gene8358	rna9765	yes	BCIN_11g02630	1243	hypothetical protein	COG5285(G:Carbohydrate transport and metabolism); ENOG4111WWT(S:Function unknown)	COG5285(Major Facilitator Superfamily); ENOG4111WWT(Phytanoyl-CoA dioxygenase (PhyH))				PF05721.10(PhyH:Phytanoyl-CoA dioxygenase (PhyH))		XP_001556762.1(hypothetical protein BCIN_11g02630 [Botrytis cinerea B05.10])	sp|W7LKX6|FUM3_GIBM7(Dioxygenase FUM3 OS=Gibberella moniliformis (strain M3125 / FGSC 7600) OX=334819 GN=FUM3 PE=1 SV=1)	5437363
	gene2024	rna2413	yes	Bcshm2	1990	Bcshm2	COG0112(E:Amino acid transport and metabolism)	COG0112(Catalyzes the reversible interconversion of serine and glycine with tetrahydrofolate (THF) serving as the one-carbon carrier. This reaction serves as the major source of one-carbon groups required for the biosynthesis of purines, thymidylate, methionine, and other important biomolecules. Also exhibits THF- independent aldolase activity toward beta-hydroxyamino acids, producing glycine and…	K00600	glyA, SHMT	map00260(Glycine, serine and threonine metabolism); map00460(Cyanoamino acid metabolism); map00630(Glyoxylate and dicarboxylate metabolism); map00670(One carbon pool by folate); map00680(Methane metabolism)	PF00464.16(SHMT:Serine hydroxymethyltransferase); PF00155.18(Aminotran_1_2:Aminotransferase class I and II)	GO:0004372(molecular_function:glycine hydroxymethyltransferase activity); GO:0006563(biological_process:L-serine metabolic process); GO:0006544(biological_process:glycine metabolic process); GO:0035999(biological_process:tetrahydrofolate interconversion); GO:0030170(molecular_function:pyridoxal phosphate binding); GO:0008168(molecular_function:methyltransferase activity); GO:0032259(biological_pr…	XP_001554263.1(Bcshm2 [Botrytis cinerea B05.10])	sp|P34898|GLYC_NEUCR(Serine hydroxymethyltransferase, cytosolic OS=Neurospora crassa (strain ATCC 24698 / 74-OR23-1A / CBS 708.71 / DSM 1257 / FGSC 987) OX=367110 GN=for PE=3 SV=2)	5434839
	gene2023	rna2412	yes	Bcap2	1837	Bcap2	ENOG410XNV7(S:Function unknown)	ENOG410XNV7(Prefoldin, subunit)	K01381	PEP4	map04138(Autophagy - yeast)	PF00026.20(Asp:Eukaryotic aspartyl protease); PF14543.3(TAXi_N:Xylanase inhibitor N-terminal); PF14541.3(TAXi_C:Xylanase inhibitor C-terminal)	GO:0051603(biological_process:proteolysis involved in cellular protein catabolic process); GO:0000324(cellular_component:fungal-type vacuole); GO:0004190(molecular_function:aspartic-type endopeptidase activity); GO:0006508(biological_process:proteolysis)	XP_001554261.1(Bcap2 [Botrytis cinerea B05.10])	sp|O42630|CARP_ASPFU(Vacuolar protease A OS=Neosartorya fumigata (strain ATCC MYA-4609 / Af293 / CBS 101355 / FGSC A1100) OX=330879 GN=pep2 PE=2 SV=1)	5434831
	gene723	rna869	yes	BCIN_01g07260	2031	hypothetical protein	COG3507(G:Carbohydrate transport and metabolism)	COG3507(hydrolase family 43)				PF04616.11(Glyco_hydro_43:Glycosyl hydrolases family 43)	GO:0005975(biological_process:carbohydrate metabolic process); GO:0004553(molecular_function:hydrolase activity, hydrolyzing O-glycosyl compounds)	XP_001561154.1(hypothetical protein BCIN_01g07260 [Botrytis cinerea B05.10])	sp|A7LXU0|GH43B_BACO1(Non-reducing end alpha-L-arabinofuranosidase BoGH43B OS=Bacteroides ovatus (strain ATCC 8483 / DSM 1896 / JCM 5824 / NCTC 11153) OX=411476 GN=BACOVA_02656 PE=1 SV=2)	5441802
	gene722	rna868	yes	BCIN_01g07250	1711	hypothetical protein	COG5434(S:Function unknown)	COG5434(DNA-binding protein HGH1)	K01213	E3.2.1.67	map00040(Pentose and glucuronate interconversions); map00500(Starch and sucrose metabolism)	PF00295.14(Glyco_hydro_28:Glycosyl hydrolases family 28)	GO:0071555(biological_process:cell wall organization); GO:0005576(cellular_component:extracellular region); GO:0005975(biological_process:carbohydrate metabolic process); GO:0004650(molecular_function:polygalacturonase activity)	XP_001561155.2(hypothetical protein BCIN_01g07250 [Botrytis cinerea B05.10])	sp|Q4WCZ8|PGLRX_ASPFU(Probable exopolygalacturonase X OS=Neosartorya fumigata (strain ATCC MYA-4609 / Af293 / CBS 101355 / FGSC A1100) OX=330879 GN=pgaX PE=3 SV=2)	5441803
	gene268	rna319	yes	Bccct2	1851	Bccct2	COG0459(O:Posttranslational modification, protein turnover, chaperones)	COG0459(Prevents misfolding and promotes the refolding and proper assembly of unfolded polypeptides generated under stress conditions (By similarity))	K09494	CCT2		PF00118.21(Cpn60_TCP1:TCP-1/cpn60 chaperonin family)	GO:0005737(cellular_component:cytoplasm); GO:0006457(biological_process:protein folding); GO:0005634(cellular_component:nucleus); GO:0051082(molecular_function:unfolded protein binding); GO:0005832(cellular_component:chaperonin-containing T-complex); GO:0005524(molecular_function:ATP binding)	XP_001595013.1(T-complex protein 1, beta subunit [Sclerotinia sclerotiorum 1980 UF-70])	sp|Q10147|TCPB_SCHPO(Probable T-complex protein 1 subunit beta OS=Schizosaccharomyces pombe (strain 972 / ATCC 24843) OX=284812 GN=cct2 PE=3 SV=1)	5430468
	gene267	rna318	yes	Bcire1	4112	Bcire1	COG0515(T:Signal transduction mechanisms)	COG0515(Serine Threonine protein kinase)	K08852	ERN1	map04141(Protein processing in endoplasmic reticulum)	PF06479.9(Ribonuc_2-5A:Ribonuclease 2-5A); PF00069.22(Pkinase:Protein kinase domain); PF07714.14(Pkinase_Tyr:Protein tyrosine kinase); PF01011.18(PQQ:PQQ enzyme repeat)	GO:0006468(biological_process:protein phosphorylation); GO:0090501(biological_process:RNA phosphodiester bond hydrolysis); GO:0004540(molecular_function:ribonuclease activity); GO:0004672(molecular_function:protein kinase activity); GO:0005524(molecular_function:ATP binding); GO:0006397(biological_process:mRNA processing)	XP_001549976.1(Bcire1 [Botrytis cinerea B05.10])	sp|O94537|PPK4_SCHPO(Serine/threonine-protein kinase ppk4 OS=Schizosaccharomyces pombe (strain 972 / ATCC 24843) OX=284812 GN=ppk4 PE=3 SV=1)	5430469
	gene2026	rna2415	yes	Bcgrc3	2660	Bcgrc3	COG1341(S:Function unknown)	COG1341(Nucleolar protein 9)	K06947	GRC3, NOL9		PF16575.2(CLP1_P:mRNA cleavage and polyadenylation factor CLP1 P-loop)	GO:0016070(biological_process:RNA metabolic process); GO:0051731(molecular_function:polynucleotide 5'-hydroxyl-kinase activity); GO:0005634(cellular_component:nucleus); GO:0000790(cellular_component:nuclear chromatin); GO:0000166(molecular_function:nucleotide binding); GO:0000792(cellular_component:heterochromatin); GO:0010467(biological_process:gene expression); GO:0006388(biological_process:tRN…	XP_024547363.1(Bcgrc3 [Botrytis cinerea B05.10])	sp|Q4IR18|GRC3_GIBZE(Polynucleotide 5'-hydroxyl-kinase GRC3 OS=Gibberella zeae (strain PH-1 / ATCC MYA-4620 / FGSC 9075 / NRRL 31084) OX=229533 GN=GRC3 PE=3 SV=2)	5434823
	gene2025	rna2414	yes	BCIN_02g08610	1991	hypothetical protein	ENOG410Z0IG(S:Function unknown); ENOG410YIKH(S:Function unknown)	ENOG410Z0IG(Conserved hypothetical, protein); ENOG410YIKH(DNA-directed RNA polymerase I subunit RPA34.5)				PF08208.8(RNA_polI_A34:DNA-directed RNA polymerase I subunit RPA34.5)		CCD50797.1(hypothetical protein BofuT4_P088600.1 [Botrytis cinerea T4])		5434832
	gene264	rna315	yes	Bcngr1	1915	Bcngr1	COG0724(S:Function unknown)	COG0724(Rna-binding protein)				PF00076.19(RRM_1:RNA recognition motif. (a.k.a. RRM, RBD, or RNP domain)); PF08777.8(RRM_3:RNA binding motif); PF14605.3(Nup35_RRM_2:Nup53/35/40-type RNA recognition motif)		PQE20791.1(mRNA binding post-transcriptional regulator protein [Rutstroemia sp. NJR-2017a BBW])	sp|O60176|YG41_SCHPO(Uncharacterized RNA-binding protein C23E6.01c OS=Schizosaccharomyces pombe (strain 972 / ATCC 24843) OX=284812 GN=SPBC23E6.01c PE=1 SV=2)	5429040
	gene716	rna862	yes	Bclcc5	2475	Bclcc5	COG2132(S:Function unknown)	COG2132(Reactive oxygen species modulator 1)				PF07732.12(Cu-oxidase_3:Multicopper oxidase); PF00394.19(Cu-oxidase:Multicopper oxidase); PF07731.11(Cu-oxidase_2:Multicopper oxidase)	GO:0005507(molecular_function:copper ion binding); GO:0016722(molecular_function:oxidoreductase activity, oxidizing metal ions); GO:0052716(molecular_function:hydroquinone:oxygen oxidoreductase activity); GO:0055114(biological_process:oxidation-reduction process); GO:0016491(molecular_function:oxidoreductase activity)	XP_024546439.1(Bclcc5 [Botrytis cinerea B05.10])	sp|A0A067XMP2|PTAK_PESFW(Oxydoreductase ptaK OS=Pestalotiopsis fici (strain W106-1 / CGMCC3.15140) OX=1229662 GN=ptaK PE=2 SV=2)	5441811
	gene2029	rna2419	yes	Bcskn7	3139	Bcskn7	COG0784(S:Function unknown)	COG0784(DUF167 domain protein)	K15859	SKN7		PF00447.14(HSF_DNA-bind:HSF-type DNA-binding); PF00072.21(Response_reg:Response regulator receiver domain)	GO:0003700(molecular_function:transcription factor activity, sequence-specific DNA binding); GO:0000160(biological_process:phosphorelay signal transduction system); GO:0000156(molecular_function:phosphorelay response regulator activity); GO:0006355(biological_process:regulation of transcription, DNA-templated); GO:0006950(biological_process:response to stress); GO:0005634(cellular_component:nucle…	XP_024547366.1(Bcskn7 [Botrytis cinerea B05.10])	sp|G0SB31|SKN7_CHATD(Transcription factor SKN7 OS=Chaetomium thermophilum (strain DSM 1495 / CBS 144.50 / IMI 039719) OX=759272 GN=SKN7 PE=1 SV=1)	5434828
	gene714	rna860	no	BCIN_01g07170	3311	hypothetical protein	COG1716(T:Signal transduction mechanisms)	COG1716(fha domain-containing protein)				PF00498.23(FHA:FHA domain); PF16697.2(Yop-YscD_cpl:Inner membrane component of T3SS, cytoplasmic domain)		XP_024546437.1(hypothetical protein BCIN_01g07170 [Botrytis cinerea B05.10])	sp|O74388|YNVD_SCHPO(Uncharacterized protein C3H7.13 OS=Schizosaccharomyces pombe (strain 972 / ATCC 24843) OX=284812 GN=SPBC3H7.13 PE=1 SV=1)	5441814
	gene262	rna311	yes	Bcnsp1	2614	Bcnsp1	ENOG410XT5X(U:Intracellular trafficking, secretion, and vesicular transport)	ENOG410XT5X(nucleoporin)	K14306	NUP62, NSP1	map03013(RNA transport)	PF05064.10(Nsp1_C:Nsp1-like C-terminal region); PF13634.3(Nucleoporin_FG:Nucleoporin FG repeat region)		XP_001548556.1(Bcnsp1 [Botrytis cinerea B05.10])	sp|G0SBQ3|NSP1_CHATD(Nucleoporin NSP1 OS=Chaetomium thermophilum (strain DSM 1495 / CBS 144.50 / IMI 039719) OX=759272 GN=NSP1 PE=1 SV=1)	5429037
	gene720	rna866	yes	BCIN_01g07230	3320	hypothetical protein	ENOG410XQWE(S:Function unknown)	ENOG410XQWE(Ceramidase)	K12349	ASAH2	map00600(Sphingolipid metabolism)	PF04734.10(Ceramidase_alk:Neutral/alkaline non-lysosomal ceramidase, N-terminal); PF17048.2(Ceramidse_alk_C:Neutral/alkaline non-lysosomal ceramidase, C-terminal)	GO:0016021(cellular_component:integral component of membrane)	XP_001561156.1(hypothetical protein BCIN_01g07230 [Botrytis cinerea B05.10])	sp|Q9VA70|NCASE_DROME(Neutral ceramidase OS=Drosophila melanogaster OX=7227 GN=CDase PE=1 SV=1)	5441804
	gene719	rna865	yes	BCIN_01g07220	4673	hypothetical protein	COG1132(G:Carbohydrate transport and metabolism)	COG1132(Alpha-1,2-mannosidase)	K05658	ABCB1, CD243	map02010(ABC transporters)	PF00664.20(ABC_membrane:ABC transporter transmembrane region); PF00005.24(ABC_tran:ABC transporter); PF02463.16(SMC_N:RecF/RecN/SMC N terminal domain); PF13555.3(AAA_29:P-loop containing region of AAA domain); PF13191.3(AAA_16:AAA ATPase domain); PF09818.6(ABC_ATPase:Predicted ATPase of the ABC class)	GO:0005737(cellular_component:cytoplasm); GO:0015421(molecular_function:oligopeptide-transporting ATPase activity); GO:0051286(cellular_component:cell tip); GO:0032153(cellular_component:cell division site); GO:0044464(cellular_component:cell part); GO:0015833(biological_process:peptide transport); GO:0055085(biological_process:transmembrane transport); GO:0022857(molecular_function:transmembrane…	XP_024546440.1(hypothetical protein BCIN_01g07220 [Botrytis cinerea B05.10])	sp|Q8LPT1|AB6B_ARATH(ABC transporter B family member 6 OS=Arabidopsis thaliana OX=3702 GN=ABCB6 PE=1 SV=2)	5441807
	gene718	rna864	yes	BCIN_01g07210	2749	hypothetical protein	COG3537(G:Carbohydrate transport and metabolism)	COG3537(Alpha-1,2-mannosidase)				PF07971.9(Glyco_hydro_92:Glycosyl hydrolase family 92)	GO:0003824(molecular_function:catalytic activity); GO:0005975(biological_process:carbohydrate metabolic process); GO:0030246(molecular_function:carbohydrate binding)	XP_001561160.2(hypothetical protein BCIN_01g07210 [Botrytis cinerea B05.10])	sp|D4ATR3|A7629_ARTBC(Uncharacterized secreted glycosidase ARB_07629 OS=Arthroderma benhamiae (strain ATCC MYA-4681 / CBS 112371) OX=663331 GN=ARB_07629 PE=1 SV=1)	5441808
	gene7545	rna8868	yes	Bcmsl5	2367	Bcmsl5	COG5176(A:RNA processing and modification)	COG5176(mRNA processing)	K13095	SF1		PF16275.2(SF1-HH:Splicing factor 1 helix-hairpin domain); PF00098.20(zf-CCHC:Zinc knuckle); PF00013.26(KH_1:KH domain); PF13917.3(zf-CCHC_3:Zinc knuckle)	GO:0000243(cellular_component:commitment complex); GO:0045131(molecular_function:pre-mRNA branch point binding); GO:0005829(cellular_component:cytosol); GO:0000398(biological_process:mRNA splicing, via spliceosome); GO:0005684(cellular_component:U2-type spliceosomal complex); GO:0071004(cellular_component:U2-type prespliceosome); GO:0003723(molecular_function:RNA binding); GO:0046872(molecular_fu…	XP_024551205.1(Bcmsl5 [Botrytis cinerea B05.10])	sp|Q8NIW7|BBP_NEUCR(Branchpoint-bridging protein OS=Neurospora crassa (strain ATCC 24698 / 74-OR23-1A / CBS 708.71 / DSM 1257 / FGSC 987) OX=367110 GN=bbp-1 PE=3 SV=1)	5434808
	gene3536	rna4155	yes	BcppoA90	4123	BcppoA90	ENOG410ZQ7D(S:Function unknown)	ENOG410ZQ7D(Dedicator of cytokinesis)	K11987	PTGS2, COX2	map00590(Arachidonic acid metabolism)	PF03098.12(An_peroxidase:Animal haem peroxidase); PF00067.19(p450:Cytochrome P450)	GO:0020037(molecular_function:heme binding); GO:0050896(biological_process:response to stimulus); GO:0016705(molecular_function:oxidoreductase activity, acting on paired donors, with incorporation or reduction of molecular oxygen); GO:0006979(biological_process:response to oxidative stress); GO:0098869(biological_process:cellular oxidant detoxification); GO:0005488(molecular_function:binding); GO…	XP_024548417.1(BcppoA90 [Botrytis cinerea B05.10])	sp|Q4WY82|PPOC_ASPFU(Linoleate 10R-lipoxygenase OS=Neosartorya fumigata (strain ATCC MYA-4609 / Af293 / CBS 101355 / FGSC A1100) OX=330879 GN=ppoC PE=1 SV=2)	5438244
	gene3537	rna4156	yes	Bctsc13	1556	Bctsc13	ENOG410XR2S(S:Function unknown)	ENOG410XR2S(Trans-2,3-enoyl-CoA)	K10258	TER, TSC13, CER10	map00062(Fatty acid elongation); map01040(Biosynthesis of unsaturated fatty acids)	PF02544.13(Steroid_dh:3-oxo-5-alpha-steroid 4-dehydrogenase); PF06966.9(DUF1295:Protein of unknown function (DUF1295)); PF04191.10(PEMT:Phospholipid methyltransferase)	GO:0005737(cellular_component:cytoplasm); GO:0006629(biological_process:lipid metabolic process); GO:0016021(cellular_component:integral component of membrane); GO:0005789(cellular_component:endoplasmic reticulum membrane); GO:0000038(biological_process:very long-chain fatty acid metabolic process); GO:0016627(molecular_function:oxidoreductase activity, acting on the CH-CH group of donors); GO:00…	XP_001557645.2(Bctsc13 [Botrytis cinerea B05.10])	sp|O94511|YN67_SCHPO(Putative enoyl reductase C646.07c OS=Schizosaccharomyces pombe (strain 972 / ATCC 24843) OX=284812 GN=SPBC646.07c PE=3 SV=1)	5438245
	gene3538	rna4157	yes	BCIN_04g05020	1606	hypothetical protein	COG2335(M:Cell wall/membrane/envelope biogenesis)	COG2335(Beta-Ig-H3 fasciclin)	K15450	TYW3		PF02469.19(Fasciclin:Fasciclin domain)	GO:0016236(biological_process:macroautophagy); GO:0005615(cellular_component:extracellular space); GO:0000329(cellular_component:fungal-type vacuole membrane)	XP_024548418.1(hypothetical protein BCIN_04g05020 [Botrytis cinerea B05.10])	sp|D4B388|FLA_ARTBC(Fasciclin-like arabinogalactan protein ARB_02922 OS=Arthroderma benhamiae (strain ATCC MYA-4681 / CBS 112371) OX=663331 GN=ARB_02922 PE=3 SV=1)	5438246
	gene3532	rna4150	yes	BCIN_04g04960	1599	hypothetical protein								XP_024548413.1(hypothetical protein BCIN_04g04960 [Botrytis cinerea B05.10])		5438239
	gene3533	rna4151	no	BCIN_04g04970	1174	hypothetical protein	ENOG411210U(S:Function unknown)	ENOG411210U(integral membrane protein)				PF10615.6(DUF2470:Protein of unknown function (DUF2470))	GO:0016021(cellular_component:integral component of membrane)	CCD49708.1(hypothetical protein BofuT4_P094160.1 [Botrytis cinerea T4])		5438240
	gene3533	rna4152	yes	BCIN_04g04970	1287	hypothetical protein	ENOG411210U(S:Function unknown)	ENOG411210U(integral membrane protein)				PF10615.6(DUF2470:Protein of unknown function (DUF2470))	GO:0016021(cellular_component:integral component of membrane)	CCD49708.1(hypothetical protein BofuT4_P094160.1 [Botrytis cinerea T4])		5438240
	gene3534	rna4153	yes	BCIN_04g04980	7500	hypothetical protein	ENOG410XQH7(S:Function unknown)	ENOG410XQH7(Dedicator of cytokinesis)				PF16172.2(DOCK_N:DOCK N-terminus); PF06920.10(DHR-2:Dock homology region 2); PF14429.3(DOCK-C2:C2 domain in Dock180 and Zizimin proteins)	GO:0007264(biological_process:small GTPase mediated signal transduction); GO:0005085(molecular_function:guanyl-nucleotide exchange factor activity); GO:0043547(biological_process:positive regulation of GTPase activity); GO:0005622(cellular_component:intracellular)	XP_024548416.1(hypothetical protein BCIN_04g04980 [Botrytis cinerea B05.10])	sp|Q8BUR4|DOCK1_MOUSE(Dedicator of cytokinesis protein 1 OS=Mus musculus OX=10090 GN=Dock1 PE=1 SV=3)	5438242
	gene7537	rna8860	yes	BCIN_10g00670	2436	hypothetical protein	COG2124(Q:Secondary metabolites biosynthesis, transport and catabolism); ENOG4111DNK(S:Function unknown)	COG2124(Cytochrome p450); ENOG4111DNK(Cytochrome P450)				PF00067.19(p450:Cytochrome P450)		XP_024551200.1(hypothetical protein BCIN_10g00670 [Botrytis cinerea B05.10])	sp|P78329|CP4F2_HUMAN(Phylloquinone omega-hydroxylase CYP4F2 OS=Homo sapiens OX=9606 GN=CYP4F2 PE=1 SV=1)	5434800
	gene7538	rna8861	yes	BCIN_10g00680	2369	hypothetical protein	ENOG4111MPV(S:Function unknown)	ENOG4111MPV(Conserved hypothetical, protein)						XP_024551201.1(hypothetical protein BCIN_10g00680 [Botrytis cinerea B05.10])		5434801
	gene7539	rna8862	yes	BCIN_10g00690	1596	hypothetical protein	COG0657(S:Function unknown)	COG0657(Conserved hypothetical, protein)				PF07859.10(Abhydrolase_3:alpha/beta hydrolase fold)	GO:0016787(molecular_function:hydrolase activity); GO:0008152(biological_process:metabolic process)	XP_001554249.2(hypothetical protein BCIN_10g00690 [Botrytis cinerea B05.10])	sp|P18773|EST_ACILW(Esterase OS=Acinetobacter lwoffii OX=28090 GN=est PE=3 SV=2)	5434802
	gene7540	rna8863	yes	Bcste3	2672	Bcste3	ENOG411158H(U:Intracellular trafficking, secretion, and vesicular transport); ENOG4111KEN(U:Intracellular trafficking, secretion, and vesicular transport)	ENOG411158H(Pheromone A receptor); ENOG4111KEN(receptor)	K04627	STE3	map04011(MAPK signaling pathway - yeast)	PF02076.12(STE3:Pheromone A receptor)	GO:0016020(cellular_component:membrane); GO:0009987(biological_process:cellular process)	XP_024551202.1(Bcste3 [Botrytis cinerea B05.10])		5434803
	gene3539	rna4158	yes	Bcnip100	4285	Bcnip100	ENOG410XPXM(D:Cell cycle control, cell division, chromosome partitioning); COG5244(D:Cell cycle control, cell division, chromosome partitioning)	ENOG410XPXM(DyNactin); COG5244(CAP-GLY domain containing linker protein)	K04648	DCTN1		PF12455.5(Dynactin:Dynein associated protein); PF01302.22(CAP_GLY:CAP-Gly domain)	GO:0045502(molecular_function:dynein binding); GO:0010970(biological_process:transport along microtubule); GO:0005869(cellular_component:dynactin complex)	XP_024548419.1(Bcnip100 [Botrytis cinerea B05.10])	sp|Q01397|DYNA_NEUCR(Dynactin, 150 kDa isoform OS=Neurospora crassa (strain ATCC 24698 / 74-OR23-1A / CBS 708.71 / DSM 1257 / FGSC 987) OX=367110 GN=ro-3 PE=3 SV=3)	5438247
	gene3540	rna4159	yes	BCIN_04g05040	3607	hypothetical protein	ENOG410YWJY(S:Function unknown)	ENOG410YWJY(ecotropic viral integration site)				PF00566.15(RabGAP-TBC:Rab-GTPase-TBC domain)	GO:0031338(biological_process:regulation of vesicle fusion); GO:0005096(molecular_function:GTPase activator activity); GO:0006886(biological_process:intracellular protein transport); GO:0090630(biological_process:activation of GTPase activity); GO:0017137(molecular_function:Rab GTPase binding); GO:0005622(cellular_component:intracellular); GO:0012505(cellular_component:endomembrane system)	XP_024548420.1(hypothetical protein BCIN_04g05040 [Botrytis cinerea B05.10])	sp|Q755I4|GYP5_ASHGO(GTPase-activating protein GYP5 OS=Ashbya gossypii (strain ATCC 10895 / CBS 109.51 / FGSC 9923 / NRRL Y-1056) OX=284811 GN=GYP5 PE=3 SV=2)	5438248
	gene7543	rna8866	yes	BCIN_10g00730	719	hypothetical protein								XP_001554253.1(hypothetical protein BCIN_10g00730 [Botrytis cinerea B05.10])		5434806
	gene7544	rna8867	yes	Bcgst1	1071	Bcgst1	COG0625(I:Lipid transport and metabolism)	COG0625(Acyl-coenzyme A 6-aminopenicillanic acid acyl-transferase)	K00799	GST, gst	map00480(Glutathione metabolism)	PF02798.17(GST_N:Glutathione S-transferase, N-terminal domain); PF13417.3(GST_N_3:Glutathione S-transferase, N-terminal domain); PF00043.22(GST_C:Glutathione S-transferase, C-terminal domain); PF14497.3(GST_C_3:Glutathione S-transferase, C-terminal domain); PF13409.3(GST_N_2:Glutathione S-transferase, N-terminal domain); PF13410.3(GST_C_2:Glutathione S-transferase, C-terminal domain)	GO:0005737(cellular_component:cytoplasm); GO:0016740(molecular_function:transferase activity); GO:0004364(molecular_function:glutathione transferase activity); GO:0006749(biological_process:glutathione metabolic process)	XP_001591749.1(glutathione S-transferase [Sclerotinia sclerotiorum 1980 UF-70])	sp|P77526|YFCG_ECOLI(Disulfide-bond oxidoreductase YfcG OS=Escherichia coli (strain K12) OX=83333 GN=yfcG PE=1 SV=1)	5434807
	gene1234	rna1504	yes	BCIN_02g00670	2445	hypothetical protein	COG1657(I:Lipid transport and metabolism)	COG1657(Squalene--hopene cyclase)	K01852	LSS, ERG7	map00100(Steroid biosynthesis)	PF13243.3(SQHop_cyclase_C:Squalene-hopene cyclase C-terminal domain); PF13249.3(SQHop_cyclase_N:Squalene-hopene cyclase N-terminal domain); PF00432.18(Prenyltrans:Prenyltransferase and squalene oxidase repeat); PF07678.11(A2M_comp:A-macroglobulin complement component)	GO:0016866(molecular_function:intramolecular transferase activity); GO:0016740(molecular_function:transferase activity)	XP_024546835.1(hypothetical protein BCIN_02g00670 [Botrytis cinerea B05.10])	sp|Q96WJ0|ERG7_PNECA(Lanosterol synthase OS=Pneumocystis carinii OX=4754 GN=ERG7 PE=2 SV=1)	5436466
	gene1532	rna1853	yes	BCIN_02g03650	3811	hypothetical protein	ENOG410Z752(S:Function unknown); ENOG4110UI0(S:Function unknown); ENOG4110WWV(S:Function unknown)	ENOG410Z752(-); ENOG4110UI0(-); ENOG4110WWV(-)						XP_001553806.1(hypothetical protein BCIN_02g03650 [Botrytis cinerea B05.10])		5434341
	gene1529	rna1850	yes	BCIN_02g03620	2835	hypothetical protein	ENOG410YZRD(K:Transcription); ENOG410YFMX(S:Function unknown); ENOG4111TS2(S:Function unknown); ENOG410YC26(S:Function unknown); ENOG4110VTP(S:Function unknown)	ENOG410YZRD(C6 zinc finger domain protein); ENOG410YFMX(Fungal specific transcription factor domain); ENOG4111TS2(Transcription factor); ENOG410YC26(-); ENOG4110VTP(-)				PF04082.15(Fungal_trans:Fungal specific transcription factor domain); PF00172.15(Zn_clus:Fungal Zn(2)-Cys(6) binuclear cluster domain)	GO:0005488(molecular_function:binding); GO:0006351(biological_process:transcription, DNA-templated)	XP_024547029.1(hypothetical protein BCIN_02g03620 [Botrytis cinerea B05.10])	sp|O59741|YN25_SCHPO(Uncharacterized transcriptional regulatory protein C530.05 OS=Schizosaccharomyces pombe (strain 972 / ATCC 24843) OX=284812 GN=SPBC530.05 PE=3 SV=2)	36393927
	gene1530	rna1851	yes	Bcpdr11	4701	Bcpdr11	COG0842(S:Function unknown); COG1131(S:Function unknown)	COG0842(-); COG1131(-)				PF01061.21(ABC2_membrane:ABC-2 type transporter); PF00005.24(ABC_tran:ABC transporter); PF06422.9(PDR_CDR:CDR ABC transporter); PF03193.13(DUF258:Protein of unknown function, DUF258)	GO:0016020(cellular_component:membrane); GO:0006810(biological_process:transport); GO:0016887(molecular_function:ATPase activity); GO:0000166(molecular_function:nucleotide binding)	XP_024547030.1(Bcpdr11 [Botrytis cinerea B05.10])	sp|P41820|BFR1_SCHPO(Brefeldin A resistance protein OS=Schizosaccharomyces pombe (strain 972 / ATCC 24843) OX=284812 GN=bfr1 PE=1 SV=1)	5434344
	gene1231	rna1500	yes	BCIN_02g00640	2039	hypothetical protein	COG1215(J:Translation, ribosomal structure and biogenesis)	COG1215(sites to release the intron. The products are an intron and two tRNA half-molecules bearing 2',3' cyclic phosphate and 5'-OH termini. Recognizes a pseudosymmetric substrate in which 2 bulged loops of 3 bases are separated by a stem of 4 bp (By similarity))	K00720	UGCG	map00600(Sphingolipid metabolism)	PF13506.3(Glyco_transf_21:Glycosyl transferase family 21); PF13641.3(Glyco_tranf_2_3:Glycosyltransferase like family 2); PF00535.23(Glycos_transf_2:Glycosyl transferase family 2)	GO:0016021(cellular_component:integral component of membrane); GO:0016020(cellular_component:membrane); GO:0008120(molecular_function:ceramide glucosyltransferase activity); GO:0006679(biological_process:glucosylceramide biosynthetic process)	XP_001555894.1(hypothetical protein BCIN_02g00640 [Botrytis cinerea B05.10])	sp|G4MS28|CEGT_MAGO7(Ceramide glucosyltransferase OS=Magnaporthe oryzae (strain 70-15 / ATCC MYA-4617 / FGSC 8958) OX=242507 GN=MGG_10668 PE=1 SV=1)	5436463
	gene1232	rna1501	yes	BCIN_02g00650	1328	hypothetical protein								XP_024546833.1(hypothetical protein BCIN_02g00650 [Botrytis cinerea B05.10])		5436464
	gene1232	rna1502	no	BCIN_02g00650	1324	hypothetical protein								XP_024546833.1(hypothetical protein BCIN_02g00650 [Botrytis cinerea B05.10])		5436464
	gene2877	rna3398	yes	BCIN_03g07750	1628	hypothetical protein	ENOG410YXCG(S:Function unknown)	ENOG410YXCG(-)				PF13810.3(DUF4185:Domain of unknown function (DUF4185))		XP_024547945.1(hypothetical protein BCIN_03g07750 [Botrytis cinerea B05.10])		5426955
	gene2331	rna2771	yes	Bcspt4	740	Bcspt4	COG5204(K:Transcription)	COG5204(Transcription elongation factor)	K15171	SUPT4H1, SPT4		PF06093.10(Spt4:Spt4/RpoE2 zinc finger)	GO:0034244(biological_process:negative regulation of transcription elongation from RNA polymerase II promoter); GO:0000182(molecular_function:rDNA binding); GO:0032044(cellular_component:DSIF complex); GO:2001209(biological_process:positive regulation of transcription elongation from RNA polymerase I promoter); GO:2001208(biological_process:negative regulation of transcription elongation from RNA…	XP_024547580.1(Bcspt4 [Botrytis cinerea B05.10])	sp|Q7S743|SPT4_NEUCR(Transcription elongation factor spt4 OS=Neurospora crassa (strain ATCC 24698 / 74-OR23-1A / CBS 708.71 / DSM 1257 / FGSC 987) OX=367110 GN=trf-2 PE=3 SV=1)	5435645
	gene8772	rna10240	yes	BCIN_12g00230	914	hypothetical protein	ENOG410ZAKI(S:Function unknown); ENOG410YBUQ(S:Function unknown); ENOG410Z47F(S:Function unknown); COG5076(S:Function unknown)	ENOG410ZAKI(BTB/POZ domain); ENOG410YBUQ(BTB/POZ domain); ENOG410Z47F(BTB/POZ domain); COG5076(BTB/POZ domain)				PF00651.28(BTB:BTB/POZ domain)		XP_024551972.1(hypothetical protein BCIN_12g00230 [Botrytis cinerea B05.10])		5438597
	gene1537	rna1858	yes	BCIN_02g03700	1152	hypothetical protein								XP_001553801.2(hypothetical protein BCIN_02g03700 [Botrytis cinerea B05.10])		5434336
	gene1538	rna1859	yes	BCIN_02g03710	1406	hypothetical protein								XP_024547034.1(hypothetical protein BCIN_02g03710 [Botrytis cinerea B05.10])		5434335
	gene1236	rna1508	yes	BCIN_02g00690	2592	hypothetical protein	ENOG410Y987(S:Function unknown)	ENOG410Y987(-)						CCD48361.1(hypothetical protein BofuT4_P107450.1 [Botrytis cinerea T4])		5436468
	gene1237	rna1509	no	BCIN_02g00700	1430	hypothetical protein	ENOG4111VD7(S:Function unknown); ENOG410XSGW(S:Function unknown)	ENOG4111VD7(-); ENOG410XSGW(Glycosyl hydrolase catalytic core)				PF11790.5(Glyco_hydro_cc:Glycosyl hydrolase catalytic core)		XP_024546839.1(hypothetical protein BCIN_02g00700 [Botrytis cinerea B05.10])		5436470
	gene8773	rna10241	yes	BCIN_12g00240	1099	hypothetical protein	ENOG41127UX(S:Function unknown); COG4850(S:Function unknown)	ENOG41127UX(-); COG4850(organization protein)						XP_024551973.1(hypothetical protein BCIN_12g00240 [Botrytis cinerea B05.10])		5438595
	gene1034	rna1259	yes	BCIN_01g10370	935	hypothetical protein								XP_024546673.1(hypothetical protein BCIN_01g10370 [Botrytis cinerea B05.10])		5437082
	gene8774	rna10242	yes	BCIN_12g00250	962	hypothetical protein								XP_024551974.1(hypothetical protein BCIN_12g00250 [Botrytis cinerea B05.10])		36394686
	gene9199	rna10715	yes	Bcnit4	3607	Bcnit4	ENOG4111F9Y(G:Carbohydrate transport and metabolism); ENOG4111H31(G:Carbohydrate transport and metabolism)	ENOG4111F9Y(major facilitator Superfamily); ENOG4111H31(major facilitator Superfamily)				PF04082.15(Fungal_trans:Fungal specific transcription factor domain); PF00172.15(Zn_clus:Fungal Zn(2)-Cys(6) binuclear cluster domain)	GO:0006355(biological_process:regulation of transcription, DNA-templated); GO:0046872(molecular_function:metal ion binding)	XP_024552262.1(Bcnit4 [Botrytis cinerea B05.10])	sp|P28349|NIT4_NEUCR(Nitrogen assimilation transcription factor nit-4 OS=Neurospora crassa (strain ATCC 24698 / 74-OR23-1A / CBS 708.71 / DSM 1257 / FGSC 987) OX=367110 GN=nit-4 PE=4 SV=2)	5426370
	gene4806	rna5556	yes	BCIN_06g02290	705	hypothetical protein						PF14420.3(Clr5:Clr5 domain)		XP_001560427.1(hypothetical protein BCIN_06g02290 [Botrytis cinerea B05.10])		5441068
	gene2876	rna3397	yes	BCIN_03g07740	1080	hypothetical protein	ENOG410ZTSW(S:Function unknown)	ENOG410ZTSW(Conserved hypothetical, protein)				PF12351.5(Fig1:Ca2+ regulator and membrane fusion protein Fig1)		XP_024547944.1(hypothetical protein BCIN_03g07740 [Botrytis cinerea B05.10])		36394056
	gene10705	rna12387	yes	Bclsc2	1604	Bclsc2	COG0045(S:Function unknown)	COG0045(-)	K01900	LSC2	map00020(Citrate cycle (TCA cycle)); map00640(Propanoate metabolism)	PF08442.7(ATP-grasp_2:ATP-grasp domain); PF00549.16(Ligase_CoA:CoA-ligase); PF13549.3(ATP-grasp_5:ATP-grasp domain)	GO:0003824(molecular_function:catalytic activity); GO:0046872(molecular_function:metal ion binding); GO:0016874(molecular_function:ligase activity); GO:0005524(molecular_function:ATP binding); GO:0008152(biological_process:metabolic process)	XP_001545556.1(Bclsc2 [Botrytis cinerea B05.10])	sp|Q9P567|SUCB_NEUCR(Succinate--CoA ligase [ADP-forming] subunit beta, mitochondrial OS=Neurospora crassa (strain ATCC 24698 / 74-OR23-1A / CBS 708.71 / DSM 1257 / FGSC 987) OX=367110 GN=tca-9 PE=3 SV=1)	5426007
	gene2184	rna2594	yes	BCIN_03g00810	731	hypothetical protein	COG0387(S:Function unknown)	COG0387(progesterone receptor membrane component)	K07300	chaA, CAX				XP_024547476.1(hypothetical protein BCIN_03g00810 [Botrytis cinerea B05.10])	sp|Q99385|VCX1_YEAST(Vacuolar calcium ion transporter OS=Saccharomyces cerevisiae (strain ATCC 204508 / S288c) OX=559292 GN=VCX1 PE=1 SV=1)	5440084
	gene2953	rna3479	yes	BCIN_03g08510	1758	hypothetical protein								CCD52483.1(hypothetical protein BofuT4_P077760.1 [Botrytis cinerea T4])		5435468
	gene10704	rna12386	yes	BCIN_15g01370	1240	hypothetical protein								XP_024553231.1(hypothetical protein BCIN_15g01370 [Botrytis cinerea B05.10])		36394909
	gene2185	rna2595	yes	BCIN_03g00820	2005	hypothetical protein	COG0154(S:Function unknown); COG2957(E:Amino acid transport and metabolism)	COG0154(progesterone receptor membrane component); COG2957(Agmatine deiminase)				PF01425.18(Amidase:Amidase)	GO:0016884(molecular_function:carbon-nitrogen ligase activity, with glutamine as amido-N-donor)	XP_024547477.1(hypothetical protein BCIN_03g00820 [Botrytis cinerea B05.10])	sp|O59805|YJV7_SCHPO(Putative amidase C550.07 OS=Schizosaccharomyces pombe (strain 972 / ATCC 24843) OX=284812 GN=SPCC550.07 PE=3 SV=1)	36394000
	gene2227	rna2650	yes	BCIN_03g01240	327	hypothetical protein										5440024
	gene10334	rna11966	yes	BCIN_14g03210	1329	hypothetical protein	ENOG410YNPB(S:Function unknown)	ENOG410YNPB(-)					GO:0016021(cellular_component:integral component of membrane)	XP_001551341.1(hypothetical protein BCIN_14g03210 [Botrytis cinerea B05.10])		5431848
	gene10335	rna11967	yes	BCIN_14g03220	753	hypothetical protein								XP_001551342.2(hypothetical protein BCIN_14g03220 [Botrytis cinerea B05.10])		5431849
	gene10333	rna11964	yes	BCIN_14g03200	2363	hypothetical protein	ENOG410YFXB(S:Function unknown); ENOG4110AVR(S:Function unknown); ENOG410YIQY(S:Function unknown); ENOG410YDYH(S:Function unknown); ENOG4111W0C(S:Function unknown); ENOG410YKJC(S:Function unknown); ENOG4111B5E(S:Function unknown)	ENOG410YFXB(-); ENOG4110AVR(-); ENOG410YIQY(-); ENOG410YDYH(-); ENOG4111W0C(C6 zinc finger domain protein); ENOG410YKJC(C6 zinc finger domain-containing protein); ENOG4111B5E(-)				PF11951.5(Fungal_trans_2:Fungal specific transcription factor domain); PF00172.15(Zn_clus:Fungal Zn(2)-Cys(6) binuclear cluster domain)	GO:0005634(cellular_component:nucleus); GO:0006357(biological_process:regulation of transcription from RNA polymerase II promoter); GO:0008270(molecular_function:zinc ion binding); GO:0000981(molecular_function:RNA polymerase II transcription factor activity, sequence-specific DNA binding)	XP_024552963.1(hypothetical protein BCIN_14g03200 [Botrytis cinerea B05.10])	sp|Q9UT46|MOC3_SCHPO(Transcriptional regulatory protein moc3 OS=Schizosaccharomyces pombe (strain 972 / ATCC 24843) OX=284812 GN=moc3 PE=1 SV=4)	5431847
	gene10334	rna11965	no	BCIN_14g03210	1115	hypothetical protein	ENOG410YNPB(S:Function unknown)	ENOG410YNPB(-)					GO:0016021(cellular_component:integral component of membrane)	XP_001551341.1(hypothetical protein BCIN_14g03210 [Botrytis cinerea B05.10])		5431848
	gene10332	rna11962	no	BCIN_14g03190	3035	hypothetical protein	ENOG410YK6G(S:Function unknown); ENOG410YC3A(S:Function unknown)	ENOG410YK6G(-); ENOG410YC3A(-)						XP_024552962.1(hypothetical protein BCIN_14g03190 [Botrytis cinerea B05.10])		5431846
	gene10332	rna11963	yes	BCIN_14g03190	3089	hypothetical protein	ENOG410YK6G(S:Function unknown)	ENOG410YK6G(-)						XP_024552961.1(hypothetical protein BCIN_14g03190 [Botrytis cinerea B05.10])		5431846
	gene10330	rna11960	yes	BCIN_14g03170	2240	hypothetical protein	COG2159(O:Posttranslational modification, protein turnover, chaperones)	COG2159(Glutathione S-transferase, C-terminal domain)	K14333	DHBD		PF04909.11(Amidohydro_2:Amidohydrolase)		XP_001551335.1(hypothetical protein BCIN_14g03170 [Botrytis cinerea B05.10])	sp|P80402|DBD23_ASPOR(2,3-dihydroxybenzoate decarboxylase OS=Aspergillus oryzae (strain ATCC 42149 / RIB 40) OX=510516 GN=AO090005000447 PE=1 SV=2)	5431842
	gene10331	rna11961	yes	BCIN_14g03180	1252	hypothetical protein	ENOG4111UUV(S:Function unknown)	ENOG4111UUV(SUR7/PalI family)				PF06687.9(SUR7:SUR7/PalI family); PF13903.3(Claudin_2:PMP-22/EMP/MP20/Claudin tight junction)	GO:0016021(cellular_component:integral component of membrane); GO:0005886(cellular_component:plasma membrane)	XP_001551337.1(hypothetical protein BCIN_14g03180 [Botrytis cinerea B05.10])		5431844
	gene10336	rna11968	yes	BCIN_14g03230	879	hypothetical protein	COG0251(S:Function unknown)	COG0251(-)	K09022	ridA, tdcF, RIDA		PF01042.18(Ribonuc_L-PSP:Endoribonuclease L-PSP)		XP_024552965.1(hypothetical protein BCIN_14g03230 [Botrytis cinerea B05.10])	sp|Q9V3W0|UK114_DROME(RutC family protein UK114 OS=Drosophila melanogaster OX=7227 GN=UK114 PE=2 SV=1)	5431850
	gene10336	rna11969	no	BCIN_14g03230	874	hypothetical protein	COG0251(J:Translation, ribosomal structure and biogenesis)	COG0251(Endoribonuclease LPSP)	K09022	ridA, tdcF, RIDA		PF01042.18(Ribonuc_L-PSP:Endoribonuclease L-PSP)		XP_024552965.1(hypothetical protein BCIN_14g03230 [Botrytis cinerea B05.10])	sp|Q9V3W0|UK114_DROME(RutC family protein UK114 OS=Drosophila melanogaster OX=7227 GN=UK114 PE=2 SV=1)	5431850
	gene2739	rna3230	yes	BCIN_03g06370	1303	hypothetical protein	COG5272(S:Function unknown)	COG5272(C6 finger domain protein)	K08770	UBC		PF00240.20(ubiquitin:Ubiquitin family); PF11976.5(Rad60-SLD:Ubiquitin-2 like Rad60 SUMO-like); PF14560.3(Ubiquitin_2:Ubiquitin-like domain)	GO:0005737(cellular_component:cytoplasm); GO:0016567(biological_process:protein ubiquitination); GO:0031386(molecular_function:protein tag); GO:0051321(biological_process:meiotic cell cycle)	OAX44792.1(ubiquitin-domain-containing protein [Rhizopogon vinicolor AM-OR11-026])	sp|P69309|UBIQP_AVEFA(Polyubiquitin OS=Avena fatua OX=4499 PE=2 SV=2)	5435973
	gene2740	rna3231	yes	Bcetp1	2814	Bcetp1	ENOG410XSS2(S:Function unknown)	ENOG410XSS2(BRCA1 associated protein)	K10632	BRAP		PF07576.9(BRAP2:BRCA1-associated protein 2); PF02148.16(zf-UBP:Zn-finger in ubiquitin-hydrolases and other protein); PF13639.3(zf-RING_2:Ring finger domain); PF13923.3(zf-C3HC4_2:Zinc finger, C3HC4 type (RING finger)); PF00097.22(zf-C3HC4:Zinc finger, C3HC4 type (RING finger)); PF13445.3(zf-RING_UBOX:RING-type zinc-finger); PF17123.2(zf-RING_11:RING-like zinc finger); PF12678.4(zf-rbx1:RING-H2 zi…	GO:0016567(biological_process:protein ubiquitination); GO:0043130(molecular_function:ubiquitin binding); GO:0004842(molecular_function:ubiquitin-protein transferase activity); GO:0008270(molecular_function:zinc ion binding); GO:0000151(cellular_component:ubiquitin ligase complex)	XP_024547841.1(Bcetp1 [Botrytis cinerea B05.10])	sp|O13747|EPT1_SCHPO(RING finger protein ETP1 homolog OS=Schizosaccharomyces pombe (strain 972 / ATCC 24843) OX=284812 GN=SPAC16E8.13 PE=3 SV=1)	5435972
	gene8328	rna9735	yes	Bcsec26	3301	Bcsec26	COG5096(A:RNA processing and modification)	COG5096(Mago nashi)	K17301	COPB1, SEC26		PF01602.17(Adaptin_N:Adaptin N terminal region); PF07718.9(Coatamer_beta_C:Coatomer beta C-terminal region); PF14806.3(Coatomer_b_Cpla:Coatomer beta subunit appendage platform); PF12717.4(Cnd1:non-SMC mitotic condensation complex subunit 1); PF13646.3(HEAT_2:HEAT repeats); PF16381.2(Coatomer_g_Cpla:Coatomer subunit gamma-1 C-terminal appendage platform)	GO:0016192(biological_process:vesicle-mediated transport); GO:0006886(biological_process:intracellular protein transport); GO:0005198(molecular_function:structural molecule activity); GO:0000139(cellular_component:Golgi membrane); GO:0030126(cellular_component:COPI vesicle coat); GO:0005829(cellular_component:cytosol)	XP_024551694.1(Bcsec26 [Botrytis cinerea B05.10])	sp|Q9UUF7|COPB_SCHPO(Coatomer subunit beta OS=Schizosaccharomyces pombe (strain 972 / ATCC 24843) OX=284812 GN=sec26 PE=3 SV=1)	5430919
	gene2742	rna3233	yes	BCIN_03g06400	2544	hypothetical protein	ENOG41115Z6(S:Function unknown); ENOG410YGPR(S:Function unknown); ENOG410YEEC(S:Function unknown); ENOG410YN9J(S:Function unknown); ENOG4110WI0(S:Function unknown); ENOG410YFM1(S:Function unknown); ENOG410YDCG(S:Function unknown); ENOG4111HF5(S:Function unknown); ENOG410ZHU5(S:Function unknown)	ENOG41115Z6(Heterokaryon incompatibility protein (HET)); ENOG410YGPR(Heterokaryon incompatibility protein (HET)); ENOG410YEEC(Heterokaryon incompatibility protein (HET)); ENOG410YN9J(Heterokaryon incompatibility protein (HET)); ENOG4110WI0(Heterokaryon incompatibility protein (HET)); ENOG410YFM1(Heterokaryon incompatibility protein (HET)); ENOG410YDCG(Heterokaryon incompatibility protein (HET)); …				PF06985.8(HET:Heterokaryon incompatibility protein (HET))		XP_024547843.1(hypothetical protein BCIN_03g06400 [Botrytis cinerea B05.10])	sp|Q9UV10|HET6_NEUCR(Heterokaryon incompatibility protein 6, OR allele OS=Neurospora crassa (strain ATCC 24698 / 74-OR23-1A / CBS 708.71 / DSM 1257 / FGSC 987) OX=367110 GN=het-6 PE=4 SV=1)	5435970
	gene2743	rna3234	yes	Bcvel3	4569	Bcvel3	ENOG4111UZY(S:Function unknown); ENOG4111MY6(S:Function unknown); ENOG4112529(S:Function unknown)	ENOG4111UZY(Velvet factor); ENOG4111MY6(Velvet factor); ENOG4112529(Velvet factor)				PF11754.5(Velvet:Velvet factor)		XP_024547844.1(Bcvel3 [Botrytis cinerea B05.10])	sp|B2CQK0|VOSA_AJECA(Spore development regulator RYP2 OS=Ajellomyces capsulatus OX=5037 GN=RYP2 PE=1 SV=1)	5435968
	gene2744	rna3235	yes	Bcblm10	6645	Bcblm10	ENOG410XP7J(O:Posttranslational modification, protein turnover, chaperones)	ENOG410XP7J(Proteasome (Prosome, macropain) activator subunit 4)	K06699	PSME4	map03050(Proteasome)	PF16507.2(BLM10_mid:Proteasome-substrate-size regulator, mid region); PF11919.5(DUF3437:Domain of unknown function (DUF3437)); PF16547.2(BLM10_N:Proteasome-substrate-size regulator, N-terminal)		XP_024547845.1(Bcblm10 [Botrytis cinerea B05.10])	sp|Q14997|PSME4_HUMAN(Proteasome activator complex subunit 4 OS=Homo sapiens OX=9606 GN=PSME4 PE=1 SV=2)	5435999
	gene2745	rna3236	yes	BCIN_03g06430	2835	hypothetical protein	ENOG4111YIN(S:Function unknown)	ENOG4111YIN(Conserved hypothetical, protein)						XP_001555433.2(hypothetical protein BCIN_03g06430 [Botrytis cinerea B05.10])		5436000
	gene2746	rna3237	yes	Bcgpi18	1740	Bcgpi18	COG5542(S:Function unknown); ENOG41113YS(S:Function unknown)	COG5542(Phosphatidylinositol glycan anchor biosynthesis class V); ENOG41113YS(Mannosyltransferase (PIG-V)))	K07542	PIGV	map00563(Glycosylphosphatidylinositol (GPI)-anchor biosynthesis)	PF04188.10(Mannosyl_trans2:Mannosyltransferase (PIG-V))		XP_024547846.1(Bcgpi18 [Botrytis cinerea B05.10])	sp|Q2GSI6|GPI18_CHAGB(GPI mannosyltransferase 2 OS=Chaetomium globosum (strain ATCC 6205 / CBS 148.51 / DSM 1962 / NBRC 6347 / NRRL 1970) OX=306901 GN=GPI18 PE=3 SV=1)	5436002
	gene2747	rna3238	yes	BCIN_03g06450	3116	hypothetical protein	ENOG4111PPB(S:Function unknown); ENOG4111F6P(S:Function unknown); ENOG4111TQ1(S:Function unknown); ENOG410YABQ(S:Function unknown)	ENOG4111PPB(YT521-B-like domain); ENOG4111F6P(YT521-B-like domain); ENOG4111TQ1(YT521-B-like domain); ENOG410YABQ(YTH domain family)	K20100	YTHDC1		PF04146.12(YTH:YT521-B-like domain)		XP_024547847.1(hypothetical protein BCIN_03g06450 [Botrytis cinerea B05.10])	sp|Q0DA50|C3H45_ORYSJ(Zinc finger CCCH domain-containing protein 45 OS=Oryza sativa subsp. japonica OX=39947 GN=Os06g0677700 PE=4 SV=1)	5436003
	gene2748	rna3239	yes	BCIN_03g06460	2089	hypothetical protein	ENOG4111RKY(S:Function unknown); ENOG411218J(S:Function unknown); ENOG4112CK7(S:Function unknown)	ENOG4111RKY(Thioesterase superfamily member 6); ENOG411218J(-); ENOG4112CK7(-)				PF13279.3(4HBT_2:Thioesterase-like superfamily)		XP_024547848.1(hypothetical protein BCIN_03g06460 [Botrytis cinerea B05.10])	sp|P38256|YBU6_YEAST(Uncharacterized protein YBR096W OS=Saccharomyces cerevisiae (strain ATCC 204508 / S288c) OX=559292 GN=YBR096W PE=1 SV=1)	5436008
	gene2951	rna3477	no	BCIN_03g08490	1128	hypothetical protein	ENOG410XQ67(T:Signal transduction mechanisms); ENOG410XUW7(S:Function unknown)	ENOG410XQ67(Budding uninhibited by benzimidazoles 1 homolog); ENOG410XUW7(budding uninhibited by benzimidazoles 1 homolog, beta)	K02178	BUB1	map04111(Cell cycle - yeast); map04113(Meiosis - yeast)	PF08311.9(Mad3_BUB1_I:Mad3/BUB1 homology region 1)	GO:0007094(biological_process:mitotic spindle assembly checkpoint); GO:0006468(biological_process:protein phosphorylation); GO:0005524(molecular_function:ATP binding); GO:0004672(molecular_function:protein kinase activity)	XP_024547988.1(hypothetical protein BCIN_03g08490 [Botrytis cinerea B05.10])	sp|O59767|MAD3_SCHPO(Mitotic spindle checkpoint component mad3 OS=Schizosaccharomyces pombe (strain 972 / ATCC 24843) OX=284812 GN=mad3 PE=1 SV=2)	5435469
	gene8332	rna9739	yes	BCIN_11g02370	1679	hypothetical protein								XP_024551696.1(hypothetical protein BCIN_11g02370 [Botrytis cinerea B05.10])		5430920
	gene2873	rna3394	yes	BCIN_03g07710	1489	hypothetical protein	ENOG410XNUK(S:Function unknown)	ENOG410XNUK(ADP-ribosylation factor-like)	K07955	ARL8		PF00025.18(Arf:ADP-ribosylation factor family); PF00071.19(Ras:Ras family); PF08477.10(Roc:Ras of Complex, Roc, domain of DAPkinase); PF09439.7(SRPRB:Signal recognition particle receptor beta subunit); PF01926.20(MMR_HSR1:50S ribosome-binding GTPase); PF04670.9(Gtr1_RagA:Gtr1/RagA G protein conserved region); PF00503.17(G-alpha:G-protein alpha subunit)	GO:0016787(molecular_function:hydrolase activity); GO:0005622(cellular_component:intracellular); GO:0007264(biological_process:small GTPase mediated signal transduction); GO:0005525(molecular_function:GTP binding)	XP_001546495.1(hypothetical protein BCIN_03g07710 [Botrytis cinerea B05.10])	sp|Q9CQW2|ARL8B_MOUSE(ADP-ribosylation factor-like protein 8B OS=Mus musculus OX=10090 GN=Arl8b PE=1 SV=1)	5426959
	gene163	rna192	yes	BCIN_01g01630	1970	hypothetical protein	COG2124(S:Function unknown)	COG2124(-)				PF00067.19(p450:Cytochrome P450)		XP_024546020.1(hypothetical protein BCIN_01g01630 [Botrytis cinerea B05.10])	sp|P0DPA4|FCK2_FUSPC(Cytochrome P450 monooxygenase FCK2 OS=Fusarium pseudograminearum (strain CS3096) OX=1028729 GN=FCK2 PE=2 SV=1)	5436200
	gene5601	rna6477	no	BCIN_07g02630	873	hypothetical protein	ENOG41113V1(S:Function unknown); ENOG4111ATX(S:Function unknown); ENOG410ZB7M(S:Function unknown)	ENOG41113V1(Phosphotransferase enzyme family protein); ENOG4111ATX(Phosphotransferase enzyme family); ENOG410ZB7M(-)						XP_024549725.1(hypothetical protein BCIN_07g02630 [Botrytis cinerea B05.10])		5439239
	gene5666	rna6558	yes	BCIN_07g03280	1555	hypothetical protein	ENOG4111ZMV(S:Function unknown)	ENOG4111ZMV(GDSL lipase acylhydrolase family protein)				PF00657.19(Lipase_GDSL:GDSL-like Lipase/Acylhydrolase)	GO:0016787(molecular_function:hydrolase activity); GO:0016021(cellular_component:integral component of membrane); GO:0016788(molecular_function:hydrolase activity, acting on ester bonds)	XP_024549767.1(hypothetical protein BCIN_07g03280 [Botrytis cinerea B05.10])	sp|A7J2C6|AES1_HYPJE(Acetylesterase OS=Hypocrea jecorina OX=51453 GN=aes1 PE=1 SV=1)	5439208
	gene5667	rna6559	yes	BCIN_07g03290	1692	hypothetical protein	ENOG410XNMY(S:Function unknown)	ENOG410XNMY(GDSL lipase acylhydrolase family protein)	K00249	ACADM, acd	map00071(Fatty acid degradation); map00280(Valine, leucine and isoleucine degradation); map00410(beta-Alanine metabolism); map00640(Propanoate metabolism)	PF00441.21(Acyl-CoA_dh_1:Acyl-CoA dehydrogenase, C-terminal domain); PF02771.13(Acyl-CoA_dh_N:Acyl-CoA dehydrogenase, N-terminal domain); PF02770.16(Acyl-CoA_dh_M:Acyl-CoA dehydrogenase, middle domain); PF08028.8(Acyl-CoA_dh_2:Acyl-CoA dehydrogenase, C-terminal domain)	GO:0050660(molecular_function:flavin adenine dinucleotide binding); GO:0033539(biological_process:fatty acid beta-oxidation using acyl-CoA dehydrogenase); GO:0052890(molecular_function:oxidoreductase activity, acting on the CH-CH group of donors, with a flavin as acceptor); GO:0000062(molecular_function:fatty-acyl-CoA binding); GO:0055088(biological_process:lipid homeostasis); GO:0003995(molecula…	XP_001558584.1(hypothetical protein BCIN_07g03290 [Botrytis cinerea B05.10])	sp|Q7U0Y2|ACDC_MYCBO(Acyl-CoA dehydrogenase fadE12 OS=Mycobacterium bovis (strain ATCC BAA-935 / AF2122/97) OX=233413 GN=fadE12 PE=3 SV=1)	5439206
	gene5665	rna6556	no	BCIN_07g03270	2441	hypothetical protein	ENOG41122G5(S:Function unknown); ENOG410Y598(S:Function unknown)	ENOG41122G5(-); ENOG410Y598(Conserved hypothetical, protein)						XP_024549766.1(hypothetical protein BCIN_07g03270 [Botrytis cinerea B05.10])		5439198
	gene5665	rna6557	yes	BCIN_07g03270	2611	hypothetical protein	ENOG41122G5(S:Function unknown); ENOG410Y598(S:Function unknown)	ENOG41122G5(-); ENOG410Y598(Conserved hypothetical, protein)						XP_001558586.2(hypothetical protein BCIN_07g03270 [Botrytis cinerea B05.10])		5439198
	gene5664	rna6554	yes	BCIN_07g03260	2400	hypothetical protein	ENOG410Z39I(S:Function unknown)	ENOG410Z39I(CFEM domain)				PF05730.8(CFEM:CFEM domain); PF15102.3(TMEM154:TMEM154 protein family)		XP_001558589.2(hypothetical protein BCIN_07g03260 [Botrytis cinerea B05.10])		5439221
	gene5665	rna6555	no	BCIN_07g03270	2438	hypothetical protein	ENOG41122G5(S:Function unknown); ENOG410Y598(S:Function unknown)	ENOG41122G5(-); ENOG410Y598(Conserved hypothetical, protein)						XP_001558586.2(hypothetical protein BCIN_07g03270 [Botrytis cinerea B05.10])		5439198
	gene5662	rna6552	yes	Bcist1	1262	Bcist1	ENOG410YG52(S:Function unknown)	ENOG410YG52(positive regulation of collateral sprouting)	K19476	IST1	map04144(Endocytosis)	PF03398.11(Ist1:Regulator of Vps4 activity in the MVB pathway)	GO:0015031(biological_process:protein transport); GO:0005794(cellular_component:Golgi apparatus); GO:0005829(cellular_component:cytosol); GO:0005634(cellular_component:nucleus)	XP_001558592.2(Bcist1 [Botrytis cinerea B05.10])	sp|P53843|IST1_YEAST(Vacuolar protein sorting-associated protein IST1 OS=Saccharomyces cerevisiae (strain ATCC 204508 / S288c) OX=559292 GN=IST1 PE=1 SV=1)	5439222
	gene5663	rna6553	yes	BCIN_07g03250	4322	hypothetical protein	ENOG410XR8V(S:Function unknown)	ENOG410XR8V(positive regulation of collateral sprouting)				PF10337.6(ArAE_2_N:Putative ER transporter, 6TM, N-terminal); PF13515.3(FUSC_2:Fusaric acid resistance protein-like); PF11744.5(ALMT:Aluminium activated malate transporter); PF10334.6(ArAE_2:Aromatic acid exporter family member 2)	GO:0015140(molecular_function:malate transmembrane transporter activity); GO:0016021(cellular_component:integral component of membrane); GO:0071423(biological_process:malate transmembrane transport); GO:0005774(cellular_component:vacuolar membrane)	XP_001558590.2(hypothetical protein BCIN_07g03250 [Botrytis cinerea B05.10])	sp|P53120|YGO0_YEAST(Uncharacterized membrane protein YGL140C OS=Saccharomyces cerevisiae (strain ATCC 204508 / S288c) OX=559292 GN=YGL140C PE=1 SV=1)	5439218
	gene5661	rna6550	yes	BCIN_07g03230	1243	hypothetical protein	ENOG410XTJZ(S:Function unknown); COG0702(S:Function unknown); ENOG41100TU(S:Function unknown); ENOG411192T(S:Function unknown)	ENOG410XTJZ(NmrA-like family); COG0702(NmrA-like family); ENOG41100TU(NmrA Family); ENOG411192T(NmrA-like family)				PF05368.10(NmrA:NmrA-like family)		XP_024549764.1(hypothetical protein BCIN_07g03230 [Botrytis cinerea B05.10])	sp|Q8K2T1|NMRL1_MOUSE(NmrA-like family domain-containing protein 1 OS=Mus musculus OX=10090 GN=Nmral1 PE=1 SV=1)	5439210
	gene5661	rna6551	no	BCIN_07g03230	1188	hypothetical protein	ENOG410XTJZ(S:Function unknown); COG0702(G:Carbohydrate transport and metabolism); COG0702(M:Cell wall/membrane/envelope biogenesis); ENOG41100TU(S:Function unknown)	ENOG410XTJZ(NmrA-like family); COG0702(epimerase dehydratase); COG0702(epimerase dehydratase); ENOG41100TU(NmrA Family)				PF05368.10(NmrA:NmrA-like family); PF13460.3(NAD_binding_10:NAD(P)H-binding); PF01370.18(Epimerase:NAD dependent epimerase/dehydratase family); PF08659.7(KR:KR domain)		XP_024549764.1(hypothetical protein BCIN_07g03230 [Botrytis cinerea B05.10])	sp|Q54LJ8|NMRL1_DICDI(NmrA-like family domain-containing protein DDB_G0286605 OS=Dictyostelium discoideum OX=44689 GN=DDB_G0286605 PE=2 SV=1)	5439210
	gene2180	rna2590	yes	BCIN_03g00770	3086	hypothetical protein	ENOG4111HA6(S:Function unknown)	ENOG4111HA6(Conserved hypothetical, protein)				PF10395.6(Utp8:Utp8 family)		XP_024547474.1(hypothetical protein BCIN_03g00770 [Botrytis cinerea B05.10])	sp|P0CT47|Y1780_CHATD(Uncharacterized protein CTHT_0071780 OS=Chaetomium thermophilum (strain DSM 1495 / CBS 144.50 / IMI 039719) OX=759272 GN=CTHT_0071780 PE=4 SV=1)	5440088
	gene2231	rna2655	yes	BCIN_03g01280	4200	hypothetical protein	ENOG410XRVA(S:Function unknown)	ENOG410XRVA(LEA domain protein)				PF12396.5(DUF3659:Protein of unknown function (DUF3659)); PF01442.15(Apolipoprotein:Apolipoprotein A1/A4/E domain)		XP_001559392.1(hypothetical protein BCIN_03g01280 [Botrytis cinerea B05.10])		5440019
	gene7227	rna8488	yes	BCIN_09g04710	5022	hypothetical protein	ENOG410YXNV(S:Function unknown)	ENOG410YXNV(-)				PF12868.4(DUF3824:Domain of unknwon function (DUF3824))		XP_024550965.1(hypothetical protein BCIN_09g04710 [Botrytis cinerea B05.10])		5432152
	gene7227	rna8489	no	BCIN_09g04710	4895	hypothetical protein	ENOG410YXNV(S:Function unknown)	ENOG410YXNV(-)				PF12868.4(DUF3824:Domain of unknwon function (DUF3824))		XP_024550965.1(hypothetical protein BCIN_09g04710 [Botrytis cinerea B05.10])		5432152
	gene3535	rna4154	yes	BCIN_04g04990	1092	hypothetical protein								XP_001557643.2(hypothetical protein BCIN_04g04990 [Botrytis cinerea B05.10])		5438243
	gene7031	rna8236	no	BCIN_09g02740	2469	hypothetical protein								XP_024550806.1(hypothetical protein BCIN_09g02740 [Botrytis cinerea B05.10])		5435081
	gene6769	rna7933	yes	BCIN_09g00090	1981	hypothetical protein	ENOG411263Q(S:Function unknown)	ENOG411263Q(Conserved hypothetical, protein)				PF16679.2(CDT1_C:DNA replication factor Cdt1 C-terminal domain)		XP_024550628.1(hypothetical protein BCIN_09g00090 [Botrytis cinerea B05.10])		5425651
	gene7224	rna8483	yes	BCIN_09g04680	1838	hypothetical protein								XP_024550962.1(hypothetical protein BCIN_09g04680 [Botrytis cinerea B05.10])		5432141
	gene6767	rna7931	yes	BCIN_09g00070	3301	hypothetical protein	ENOG410ZTGJ(S:Function unknown)	ENOG410ZTGJ(Protein of unknown function (DUF1365))				PF07103.8(DUF1365:Protein of unknown function (DUF1365))	GO:0016021(cellular_component:integral component of membrane)	XP_001552588.1(hypothetical protein BCIN_09g00070 [Botrytis cinerea B05.10])		5433140
	gene7222	rna8481	yes	BCIN_09g04660	1221	hypothetical protein	COG0522(J:Translation, ribosomal structure and biogenesis)	COG0522(Binds as a heterodimer with protein S6 to the central domain of the 16S rRNA, where it helps stabilize the platform of the 30S subunit (By similarity))	K14560	IMP3	map03008(Ribosome biogenesis in eukaryotes)	PF00163.16(Ribosomal_S4:Ribosomal protein S4/S9 N-terminal domain); PF01479.22(S4:S4 domain)	GO:0032040(cellular_component:small-subunit processome); GO:0034457(cellular_component:Mpp10 complex); GO:0042274(biological_process:ribosomal small subunit biogenesis); GO:0019843(molecular_function:rRNA binding); GO:0019013(cellular_component:viral nucleocapsid); GO:0006364(biological_process:rRNA processing); GO:0030515(molecular_function:snoRNA binding); GO:0005622(cellular_component:intracel…	XP_001551634.1(hypothetical protein BCIN_09g04660 [Botrytis cinerea B05.10])	sp|P32899|IMP3_YEAST(U3 small nucleolar ribonucleoprotein protein IMP3 OS=Saccharomyces cerevisiae (strain ATCC 204508 / S288c) OX=559292 GN=IMP3 PE=1 SV=1)	5432139
	gene6771	rna7937	yes	BCIN_09g00110	1292	hypothetical protein								XP_001552592.1(hypothetical protein BCIN_09g00110 [Botrytis cinerea B05.10])		5433131
	gene6770	rna7936	no	BCIN_09g00100	1363	hypothetical protein								XP_001552591.2(hypothetical protein BCIN_09g00100 [Botrytis cinerea B05.10])		5433128
	gene7224	rna8484	no	BCIN_09g04680	1788	hypothetical protein								XP_024550962.1(hypothetical protein BCIN_09g04680 [Botrytis cinerea B05.10])		5432141
	gene6770	rna7934	yes	BCIN_09g00100	1638	hypothetical protein								XP_001552591.2(hypothetical protein BCIN_09g00100 [Botrytis cinerea B05.10])		5433128
	gene7095	rna8309	yes	BCIN_09g03380	1535	hypothetical protein								XP_001545489.1(hypothetical protein BCIN_09g03380 [Botrytis cinerea B05.10])		5425949
	gene11007	rna12749	yes	Bcmlc1	1110	Bcmlc1	COG5126(S:Function unknown)	COG5126(Metal Dependent Phosphohydrolase)				PF13499.3(EF-hand_7:EF-hand domain pair); PF13405.3(EF-hand_6:EF-hand domain); PF14658.3(EF-hand_9:EF-hand domain); PF00036.29(EF-hand_1:EF hand); PF13833.3(EF-hand_8:EF-hand domain pair)	GO:0005509(molecular_function:calcium ion binding)	XP_001548507.1(Bcmlc1 [Botrytis cinerea B05.10])	sp|Q09196|MLR4_SCHPO(Myosin regulatory light chain cdc4 OS=Schizosaccharomyces pombe (strain 972 / ATCC 24843) OX=284812 GN=cdc4 PE=1 SV=1)	5428974
	gene2854	rna3371	yes	Bcmto1	2393	Bcmto1	COG0445(D:Cell cycle control, cell division, chromosome partitioning); COG5158(D:Cell cycle control, cell division, chromosome partitioning)	COG0445(NAD-binding protein involved in the addition of a carboxymethylaminomethyl (cmnm) group at the wobble position (U34) of certain tRNAs, forming tRNA-cmnm(5)s(2)U34 (By similarity)); COG5158(NAD-binding protein involved in the addition of a carboxymethylaminomethyl (cmnm) group at the wobble position (U34) of certain tRNAs, forming tRNA-cmnm(5)s(2)U34 (By similarity))	K03495	gidA, mnmG, MTO1		PF01134.19(GIDA:Glucose inhibited division protein A); PF13932.3(GIDA_assoc:GidA associated domain); PF12831.4(FAD_oxidored:FAD dependent oxidoreductase); PF07992.11(Pyr_redox_2:Pyridine nucleotide-disulphide oxidoreductase)	GO:0050660(molecular_function:flavin adenine dinucleotide binding); GO:0055114(biological_process:oxidation-reduction process); GO:0002098(biological_process:tRNA wobble uridine modification); GO:0016491(molecular_function:oxidoreductase activity)	XP_024547929.1(Bcmto1 [Botrytis cinerea B05.10])	sp|P53070|MTO1_YEAST(Mitochondrial translation optimization protein 1 OS=Saccharomyces cerevisiae (strain ATCC 204508 / S288c) OX=559292 GN=MTO1 PE=1 SV=2)	5430339
	gene7796	rna9132	yes	BCIN_10g03270	2755	hypothetical protein	ENOG410YHTQ(O:Posttranslational modification, protein turnover, chaperones); ENOG41117U3(S:Function unknown); COG1028(S:Function unknown); ENOG4110X36(S:Function unknown); ENOG4111EB3(S:Function unknown)	ENOG410YHTQ(coactosin-like 1 (Dictyostelium)); ENOG41117U3(Heterokaryon incompatibility protein (HET)); COG1028(Heterokaryon incompatibility protein (HET)); ENOG4110X36(Heterokaryon incompatibility protein (HET)); ENOG4111EB3(Heterokaryon incompatibility protein (HET))				PF06985.8(HET:Heterokaryon incompatibility protein (HET))		XP_024551346.1(hypothetical protein BCIN_10g03270 [Botrytis cinerea B05.10])		36394576
	gene6521	rna7663	yes	Bcfbp1	1684	Bcfbp1	COG0158(G:Carbohydrate transport and metabolism)	COG0158(D-fructose-1,6-bisphosphate 1-phosphohydrolase class 1)	K03841	FBP, fbp	map00010(Glycolysis / Gluconeogenesis); map00030(Pentose phosphate pathway); map00051(Fructose and mannose metabolism); map00680(Methane metabolism)	PF00316.17(FBPase:Fructose-1-6-bisphosphatase, N-terminal domain)	GO:0016311(biological_process:dephosphorylation); GO:0042132(molecular_function:fructose 1,6-bisphosphate 1-phosphatase activity); GO:0005975(biological_process:carbohydrate metabolic process)	XP_001552341.1(Bcfbp1 [Botrytis cinerea B05.10])	sp|P09201|F16P_YEAST(Fructose-1,6-bisphosphatase OS=Saccharomyces cerevisiae (strain ATCC 204508 / S288c) OX=559292 GN=FBP1 PE=1 SV=2)	5432858
	gene613	rna739	yes	BCIN_01g06160	1367	hypothetical protein								XP_001561305.2(hypothetical protein BCIN_01g06160 [Botrytis cinerea B05.10])		5441953
	gene10597	rna12264	yes	BCIN_15g00300	2335	hypothetical protein	ENOG4111YI5(S:Function unknown); ENOG410YJRN(S:Function unknown)	ENOG4111YI5(-); ENOG410YJRN(Conserved hypothetical, protein)						XP_024553155.1(hypothetical protein BCIN_15g00300 [Botrytis cinerea B05.10])		5429267
	gene10598	rna12265	yes	BCIN_15g00310	1249	hypothetical protein	COG0451(S:Function unknown)	COG0451(Conserved hypothetical, protein)	K07748	E1.1.1.170, NSDHL, ERG26	map00100(Steroid biosynthesis)	PF01073.16(3Beta_HSD:3-beta hydroxysteroid dehydrogenase/isomerase family); PF01370.18(Epimerase:NAD dependent epimerase/dehydratase family); PF16363.2(GDP_Man_Dehyd:GDP-mannose 4,6 dehydratase); PF07993.9(NAD_binding_4:Male sterility protein); PF04321.14(RmlD_sub_bind:RmlD substrate binding domain); PF13460.3(NAD_binding_10:NAD(P)H-binding); PF02719.12(Polysacc_synt_2:Polysaccharide biosynthesis…	GO:0044710(biological_process:single-organism metabolic process); GO:0016616(molecular_function:oxidoreductase activity, acting on the CH-OH group of donors, NAD or NADP as acceptor); GO:0016020(cellular_component:membrane); GO:0006694(biological_process:steroid biosynthetic process); GO:0003854(molecular_function:3-beta-hydroxy-delta5-steroid dehydrogenase activity); GO:0055114(biological_proces…	XP_024553156.1(hypothetical protein BCIN_15g00310 [Botrytis cinerea B05.10])	sp|O43050|ERG26_SCHPO(Sterol-4-alpha-carboxylate 3-dehydrogenase, decarboxylating OS=Schizosaccharomyces pombe (strain 972 / ATCC 24843) OX=284812 GN=erg26 PE=3 SV=1)	5429266
	gene10599	rna12266	yes	BCIN_15g00320	882	hypothetical protein	ENOG4111MBE(S:Function unknown)	ENOG4111MBE(Conserved hypothetical, protein)				PF11563.5(Protoglobin:Protoglobin)	GO:0019825(molecular_function:oxygen binding); GO:0005488(molecular_function:binding); GO:0020037(molecular_function:heme binding)	XP_001548802.1(hypothetical protein BCIN_15g00320 [Botrytis cinerea B05.10])		5429265
	gene10600	rna12267	no	BCIN_15g00330	2616	hypothetical protein								XP_024553158.1(hypothetical protein BCIN_15g00330 [Botrytis cinerea B05.10])		5429263
	gene10593	rna12260	yes	BCIN_15g00260	2486	hypothetical protein	ENOG410XR77(U:Intracellular trafficking, secretion, and vesicular transport); COG0477(U:Intracellular trafficking, secretion, and vesicular transport)	ENOG410XR77(Allantoate permease); COG0477(Allantoate permease)	K08192	DAL		PF07690.13(MFS_1:Major Facilitator Superfamily)	GO:0042938(biological_process:dipeptide transport); GO:0042939(biological_process:tripeptide transport); GO:0015719(biological_process:allantoate transport); GO:0016021(cellular_component:integral component of membrane); GO:0015124(molecular_function:allantoate transmembrane transporter activity); GO:0042936(molecular_function:dipeptide transporter activity); GO:0005886(cellular_component:plasma …	XP_024553152.1(hypothetical protein BCIN_15g00260 [Botrytis cinerea B05.10])	sp|O94491|YC7A_SCHPO(Uncharacterized transporter C417.10 OS=Schizosaccharomyces pombe (strain 972 / ATCC 24843) OX=284812 GN=SPCC417.10 PE=3 SV=1)	5429302
	gene10594	rna12261	yes	BcmfsM2	2857	BcmfsM2	ENOG410XNQK(G:Carbohydrate transport and metabolism)	ENOG410XNQK(Transporter)				PF07690.13(MFS_1:Major Facilitator Superfamily); PF00083.21(Sugar_tr:Sugar (and other) transporter)	GO:0016020(cellular_component:membrane)	XP_024553153.1(BcmfsM2 [Botrytis cinerea B05.10])	sp|D2E9W8|DEP3_ALTBR(Efflux pump DEP3 OS=Alternaria brassicicola OX=29001 GN=DEP3 PE=2 SV=1)	5429272
	gene10595	rna12262	yes	Bcrim15	7743	Bcrim15	COG0784(G:Carbohydrate transport and metabolism)	COG0784(Transporter)	K12767	RIM15	map04113(Meiosis - yeast); map04213(Longevity regulating pathway - multiple species)	PF00069.22(Pkinase:Protein kinase domain); PF07714.14(Pkinase_Tyr:Protein tyrosine kinase); PF00072.21(Response_reg:Response regulator receiver domain); PF14531.3(Kinase-like:Kinase-like); PF01636.20(APH:Phosphotransferase enzyme family)	GO:0005737(cellular_component:cytoplasm); GO:0018105(biological_process:peptidyl-serine phosphorylation); GO:0000160(biological_process:phosphorelay signal transduction system); GO:0005634(cellular_component:nucleus); GO:0004672(molecular_function:protein kinase activity); GO:0000166(molecular_function:nucleotide binding); GO:0004674(molecular_function:protein serine/threonine kinase activity); G…	XP_001548796.1(Bcrim15 [Botrytis cinerea B05.10])	sp|P43565|RIM15_YEAST(Serine/threonine-protein kinase RIM15 OS=Saccharomyces cerevisiae (strain ATCC 204508 / S288c) OX=559292 GN=RIM15 PE=1 SV=1)	5429271
	gene10596	rna12263	yes	BCIN_15g00290	577	hypothetical protein	ENOG41117RP(S:Function unknown)	ENOG41117RP(-)						XP_024553154.1(hypothetical protein BCIN_15g00290 [Botrytis cinerea B05.10])		5429269
	gene10600	rna12268	yes	BCIN_15g00330	2774	hypothetical protein								XP_024553158.1(hypothetical protein BCIN_15g00330 [Botrytis cinerea B05.10])		5429263
	gene10601	rna12269	yes	Bcrpb4	1200	Bcrpb4	COG5250(K:Transcription)	COG5250(polymerase (RNA) II (DNA directed) polypeptide D)	K03012	RPB4, POLR2D	map00230(Purine metabolism); map00240(Pyrimidine metabolism); map03020(RNA polymerase)	PF03874.13(RNA_pol_Rpb4:RNA polymerase Rpb4)	GO:0031990(biological_process:mRNA export from nucleus in response to heat stress); GO:0000288(biological_process:nuclear-transcribed mRNA catabolic process, deadenylation-dependent decay); GO:0000932(cellular_component:cytoplasmic mRNA processing body); GO:0000166(molecular_function:nucleotide binding); GO:0003727(molecular_function:single-stranded RNA binding); GO:0005665(cellular_component:DNA…	XP_001548808.1(Bcrpb4 [Botrytis cinerea B05.10])	sp|O74825|RPB4_SCHPO(DNA-directed RNA polymerase II subunit rpb4 OS=Schizosaccharomyces pombe (strain 972 / ATCC 24843) OX=284812 GN=rpb4 PE=1 SV=1)	5429259
	gene7801	rna9138	yes	BCIN_10g03320	1118	hypothetical protein	COG0406(S:Function unknown)	COG0406(acid PHOsphatase)	K15206	TFC7		PF00300.19(His_Phos_1:Histidine phosphatase superfamily (branch 1))		XP_001548041.1(hypothetical protein BCIN_10g03320 [Botrytis cinerea B05.10])	sp|P53929|YNK8_YEAST(Uncharacterized protein YNL108C OS=Saccharomyces cerevisiae (strain ATCC 204508 / S288c) OX=559292 GN=YNL108C PE=1 SV=1)	5428511
	gene7032	rna8238	yes	BCIN_09g02750	1069	hypothetical protein	ENOG410Z5AD(S:Function unknown)	ENOG410Z5AD(-)						XP_024550808.1(hypothetical protein BCIN_09g02750 [Botrytis cinerea B05.10])		5435084
	gene2870	rna3390	yes	BCIN_03g07680	1156	hypothetical protein	ENOG4111MUK(S:Function unknown); ENOG411217J(S:Function unknown)	ENOG4111MUK(-); ENOG411217J(-)					GO:0008168(molecular_function:methyltransferase activity); GO:0016740(molecular_function:transferase activity); GO:0032259(biological_process:methylation)	XP_001546501.1(hypothetical protein BCIN_03g07680 [Botrytis cinerea B05.10])	sp|Q0C8A3|TRT5_ASPTN(Methyltransferase trt5 OS=Aspergillus terreus (strain NIH 2624 / FGSC A1156) OX=341663 GN=trt5 PE=1 SV=1)	5426960
	gene6520	rna7662	no	BCIN_08g04720	447	hypothetical protein								XP_024550461.1(hypothetical protein BCIN_08g04720 [Botrytis cinerea B05.10])		5432860
	gene1079	rna1317	yes	BccutB	1224	BccutB	ENOG41121AD(S:Function unknown); ENOG41122XJ(S:Function unknown)	ENOG41121AD(Heterokaryon incompatibility protein (HET)); ENOG41122XJ(cutinase)				PF01083.19(Cutinase:Cutinase)	GO:0016787(molecular_function:hydrolase activity); GO:0005576(cellular_component:extracellular region); GO:0050525(molecular_function:cutinase activity); GO:0008152(biological_process:metabolic process)	XP_001556430.1(BccutB [Botrytis cinerea B05.10])	sp|Q00298|CUTI_BOTFU(Cutinase OS=Botryotinia fuckeliana OX=40559 GN=cutA PE=3 SV=1)	5437008
	gene2946	rna3470	yes	BCIN_03g08440	1728	hypothetical protein	ENOG4111I9B(S:Function unknown)	ENOG4111I9B(Conserved hypothetical, protein)				PF07808.10(RED_N:RED-like protein N-terminal region)	GO:0005634(cellular_component:nucleus)	XP_001554913.1(hypothetical protein BCIN_03g08440 [Botrytis cinerea B05.10])		5435475
	gene10478	rna12129	yes	BCIN_14g04680	1244	hypothetical protein	COG4106(S:Function unknown)	COG4106(Catalyzes the S-adenosylmethionine monomethyl esterification of trans-aconitate (By similarity))						XP_001546167.1(hypothetical protein BCIN_14g04680 [Botrytis cinerea B05.10])		5426635
	gene10477	rna12128	yes	BCIN_14g04670	1100	hypothetical protein	ENOG41114QB(S:Function unknown); ENOG410YSAT(S:Function unknown)	ENOG41114QB(ZnF_C2H2); ENOG410YSAT(ZnF_C2H2)						CCD34809.1(similar to transcription factor Zn, C2H2 [Botrytis cinerea T4])		5426634
	gene10476	rna12127	yes	BCIN_14g04660	1437	hypothetical protein	ENOG410ZAG3(S:Function unknown); ENOG410XYGY(S:Function unknown); ENOG4110U2J(S:Function unknown)	ENOG410ZAG3(Conserved hypothetical, protein); ENOG410XYGY(-); ENOG4110U2J(-)				PF08690.7(GET2:GET complex subunit GET2)	GO:0045048(biological_process:protein insertion into ER membrane); GO:0016021(cellular_component:integral component of membrane); GO:0016020(cellular_component:membrane); GO:0043495(molecular_function:protein anchor)	XP_001546165.1(hypothetical protein BCIN_14g04660 [Botrytis cinerea B05.10])		5426615
	gene10475	rna12126	yes	Bcsec31	4255	Bcsec31	ENOG410XQ1D(U:Intracellular trafficking, secretion, and vesicular transport)	ENOG410XQ1D(Component of the coat protein complex II (COPII) which promotes the formation of transport vesicles from the endoplasmic reticulum (ER). The coat has two main functions, the physical deformation of the endoplasmic reticulum membrane into vesicles and the selection of cargo molecules)	K14005	SEC31	map04141(Protein processing in endoplasmic reticulum)	PF12931.4(Sec16_C:Sec23-binding domain of Sec16); PF07304.8(SRA1:Steroid receptor RNA activator (SRA1)); PF00400.29(WD40:WD domain, G-beta repeat)		XP_001546164.1(Bcsec31 [Botrytis cinerea B05.10])	sp|A4RD35|SEC31_MAGO7(Protein transport protein SEC31 OS=Magnaporthe oryzae (strain 70-15 / ATCC MYA-4617 / FGSC 8958) OX=242507 GN=SEC31 PE=3 SV=1)	5426637
	gene10474	rna12125	yes	BCIN_14g04640	694	hypothetical protein	COG0652(S:Function unknown)	COG0652(-)				PF00076.19(RRM_1:RNA recognition motif. (a.k.a. RRM, RBD, or RNP domain))	GO:0000413(biological_process:protein peptidyl-prolyl isomerization); GO:0006457(biological_process:protein folding); GO:0003676(molecular_function:nucleic acid binding); GO:0005829(cellular_component:cytosol); GO:0000166(molecular_function:nucleotide binding); GO:0003755(molecular_function:peptidyl-prolyl cis-trans isomerase activity); GO:0005634(cellular_component:nucleus)	XP_001546163.1(hypothetical protein BCIN_14g04640 [Botrytis cinerea B05.10])	sp|Q9UNP9|PPIE_HUMAN(Peptidyl-prolyl cis-trans isomerase E OS=Homo sapiens OX=9606 GN=PPIE PE=1 SV=1)	5426625
	gene10473	rna12124	yes	Bcpic2	518	Bcpic2	ENOG410Y1E7(S:Function unknown)	ENOG410Y1E7(-)				PF06522.8(B12D:NADH-ubiquinone reductase complex 1 MLRQ subunit)		XP_001546162.1(Bcpic2 [Botrytis cinerea B05.10])		5426638
	gene10472	rna12123	yes	Bccox12	471	Bccox12	ENOG41121WM(O:Posttranslational modification, protein turnover, chaperones)	ENOG41121WM(cytochrome C oxidase)	K02267	COX6B	map00190(Oxidative phosphorylation)	PF02297.14(COX6B:Cytochrome oxidase c subunit VIb)	GO:1902600(biological_process:hydrogen ion transmembrane transport); GO:0004129(molecular_function:cytochrome-c oxidase activity); GO:0005739(cellular_component:mitochondrion)	XP_024553070.1(Bccox12 [Botrytis cinerea B05.10])	sp|O94581|COX12_SCHPO(Cytochrome c oxidase subunit 6B OS=Schizosaccharomyces pombe (strain 972 / ATCC 24843) OX=284812 GN=cox12 PE=3 SV=2)	5426632
	gene10471	rna12122	yes	BCIN_14g04610	1634	hypothetical protein	COG0624(S:Function unknown)	COG0624(-)				PF01546.25(Peptidase_M20:Peptidase family M20/M25/M40); PF07687.11(M20_dimer:Peptidase dimerisation domain)	GO:0016813(molecular_function:hydrolase activity, acting on carbon-nitrogen (but not peptide) bonds, in linear amidines); GO:0008152(biological_process:metabolic process)	XP_024553069.1(hypothetical protein BCIN_14g04610 [Botrytis cinerea B05.10])	sp|Q6DTN4|HYUC_RHIML(N-carbamoyl-L-amino-acid hydrolase OS=Rhizobium meliloti OX=382 GN=hyuC PE=1 SV=1)	5426620
	gene10470	rna12121	yes	BCIN_14g04600	1522	hypothetical protein	ENOG4111WBQ(S:Function unknown); ENOG4111CFU(S:Function unknown)	ENOG4111WBQ(SDE2 telomere maintenance homolog (S. pombe)); ENOG4111CFU(-)				PF13019.3(Telomere_Sde2:Telomere stability and silencing); PF03153.10(TFIIA:Transcription factor IIA, alpha/beta subunit)		XP_001546159.2(hypothetical protein BCIN_14g04600 [Botrytis cinerea B05.10])	sp|O14113|SDE2_SCHPO(Telomere maintenance protein SDE2 OS=Schizosaccharomyces pombe (strain 972 / ATCC 24843) OX=284812 GN=sde2 PE=3 SV=1)	5426633
	gene10469	rna12120	yes	BCIN_14g04590	795	hypothetical protein	COG5045(J:Translation, ribosomal structure and biogenesis)	COG5045(Ribosomal protein)	K02947	RP-S10e, RPS10	map03010(Ribosome)	PF03501.12(S10_plectin:Plectin/S10 domain)	GO:0003735(molecular_function:structural constituent of ribosome); GO:0000028(biological_process:ribosomal small subunit assembly); GO:0022627(cellular_component:cytosolic small ribosomal subunit)	CCD34817.1(hypothetical protein BofuT4_P098760.1 [Botrytis cinerea T4])	sp|Q08745|RS10A_YEAST(40S ribosomal protein S10-A OS=Saccharomyces cerevisiae (strain ATCC 204508 / S288c) OX=559292 GN=RPS10A PE=1 SV=1)	5426639
	gene6095	rna7098	yes	BCIN_08g00450	2705	hypothetical protein								XP_001552566.1(hypothetical protein BCIN_08g00450 [Botrytis cinerea B05.10])		5433087
	gene2233	rna2659	no	BCIN_03g01300	1174	hypothetical protein	ENOG410ZDPP(S:Function unknown); ENOG41119AQ(S:Function unknown); ENOG410ZAD0(S:Function unknown)	ENOG410ZDPP(-); ENOG41119AQ(-); ENOG410ZAD0(-)						XP_024547515.1(hypothetical protein BCIN_03g01300 [Botrytis cinerea B05.10])		5440016
	gene3319	rna3908	yes	BCIN_04g02820	572	hypothetical protein								XP_024548263.1(hypothetical protein BCIN_04g02820 [Botrytis cinerea B05.10])		36394104
	gene6843	rna8018	yes	BCIN_09g00830	2849	hypothetical protein	ENOG410XQ3J(S:Function unknown)	ENOG410XQ3J(domain protein)				PF07719.14(TPR_2:Tetratricopeptide repeat)		XP_024550675.1(hypothetical protein BCIN_09g00830 [Botrytis cinerea B05.10])		5426294
	gene3317	rna3906	yes	BCIN_04g02800	2092	hypothetical protein	COG0566(J:Translation, ribosomal structure and biogenesis)	COG0566(Methyltransferase)	K15507	MRM1, PET56		PF00588.16(SpoU_methylase:SpoU rRNA Methylase family); PF08032.9(SpoU_sub_bind:RNA 2'-O ribose methyltransferase substrate binding)	GO:0008173(molecular_function:RNA methyltransferase activity); GO:0044444(cellular_component:cytoplasmic part); GO:0043231(cellular_component:intracellular membrane-bounded organelle); GO:0006396(biological_process:RNA processing)	XP_024548262.1(hypothetical protein BCIN_04g02800 [Botrytis cinerea B05.10])	sp|P25270|MRM1_YEAST(rRNA methyltransferase 1, mitochondrial OS=Saccharomyces cerevisiae (strain ATCC 204508 / S288c) OX=559292 GN=MRM1 PE=1 SV=2)	5437834
	gene3318	rna3907	yes	Bcarp1	1609	Bcarp1	COG5277(J:Translation, ribosomal structure and biogenesis)	COG5277(Methyltransferase)	K16575	ACTR1, ARP1		PF00022.16(Actin:Actin)	GO:0005869(cellular_component:dynactin complex)	XP_001557229.1(Bcarp1 [Botrytis cinerea B05.10])	sp|P38673|ACTZ_NEUCR(Actin-like protein OS=Neurospora crassa (strain ATCC 24698 / 74-OR23-1A / CBS 708.71 / DSM 1257 / FGSC 987) OX=367110 GN=ro-4 PE=3 SV=1)	5437835
	gene3316	rna3904	no	BCIN_04g02790	6972	hypothetical protein	ENOG410ZDN8(B:Chromatin structure and dynamics)	ENOG410ZDN8(SNF2 family N-terminal domain)				PF15446.3(zf-PHD-like:PHD/FYVE-zinc-finger like domain); PF00176.20(SNF2_N:SNF2 family N-terminal domain); PF00271.28(Helicase_C:Helicase conserved C-terminal domain); PF11496.5(HDA2-3:Class II histone deacetylase complex subunits 2 and 3); PF00385.21(Chromo:Chromo (CHRromatin Organisation MOdifier) domain); PF00628.26(PHD:PHD-finger); PF00270.26(DEAD:DEAD/DEAH box helicase); PF04851.12(ResIII:Ty…	GO:0005720(cellular_component:nuclear heterochromatin); GO:0006342(biological_process:chromatin silencing); GO:0046872(molecular_function:metal ion binding)	XP_024548260.1(hypothetical protein BCIN_04g02790 [Botrytis cinerea B05.10])	sp|Q9P793|MIT1_SCHPO(Chromatin remodeling factor mit1 OS=Schizosaccharomyces pombe (strain 972 / ATCC 24843) OX=284812 GN=mit1 PE=1 SV=1)	5437832
	gene3316	rna3905	yes	BCIN_04g02790	7506	hypothetical protein	ENOG410ZDN8(B:Chromatin structure and dynamics)	ENOG410ZDN8(SNF2 family N-terminal domain)				PF15446.3(zf-PHD-like:PHD/FYVE-zinc-finger like domain); PF00176.20(SNF2_N:SNF2 family N-terminal domain); PF00271.28(Helicase_C:Helicase conserved C-terminal domain); PF11496.5(HDA2-3:Class II histone deacetylase complex subunits 2 and 3); PF00385.21(Chromo:Chromo (CHRromatin Organisation MOdifier) domain); PF00628.26(PHD:PHD-finger); PF00270.26(DEAD:DEAD/DEAH box helicase); PF04851.12(ResIII:Ty…	GO:0005720(cellular_component:nuclear heterochromatin); GO:0006342(biological_process:chromatin silencing); GO:0046872(molecular_function:metal ion binding)	XP_024548261.1(hypothetical protein BCIN_04g02790 [Botrytis cinerea B05.10])	sp|Q9P793|MIT1_SCHPO(Chromatin remodeling factor mit1 OS=Schizosaccharomyces pombe (strain 972 / ATCC 24843) OX=284812 GN=mit1 PE=1 SV=1)	5437832
	gene3314	rna3902	no	BCIN_04g02770	4515	hypothetical protein								XP_024548258.1(hypothetical protein BCIN_04g02770 [Botrytis cinerea B05.10])		5437830
	gene3315	rna3903	yes	BCIN_04g02780	2071	hypothetical protein								XP_024548259.1(hypothetical protein BCIN_04g02780 [Botrytis cinerea B05.10])		5437831
	gene3314	rna3900	yes	BCIN_04g02770	4578	hypothetical protein								XP_024548257.1(hypothetical protein BCIN_04g02770 [Botrytis cinerea B05.10])		5437830
	gene3314	rna3901	no	BCIN_04g02770	4521	hypothetical protein								XP_024548256.1(hypothetical protein BCIN_04g02770 [Botrytis cinerea B05.10])		5437830
	gene7091	rna8305	yes	BCIN_09g03340	2149	hypothetical protein	ENOG4111RSK(S:Function unknown)	ENOG4111RSK(Conserved hypothetical, protein)				PF09429.7(Wbp11:WW domain binding protein 11)		XP_001545493.1(hypothetical protein BCIN_09g03340 [Botrytis cinerea B05.10])		5425953
	gene1074	rna1311	yes	BCIN_01g10770	2004	hypothetical protein	COG2124(S:Function unknown)	COG2124(Cytochrome P450)				PF00067.19(p450:Cytochrome P450)	GO:0005488(molecular_function:binding); GO:0016491(molecular_function:oxidoreductase activity)	XP_024546704.1(hypothetical protein BCIN_01g10770 [Botrytis cinerea B05.10])	sp|S0DPM1|APF7_GIBF5(Cytochrome P450 monooxygenase apf7 OS=Gibberella fujikuroi (strain CBS 195.34 / IMI 58289 / NRRL A-6831) OX=1279085 GN=apf7 PE=1 SV=1)	5437070
	gene2233	rna2658	no	BCIN_03g01300	1111	hypothetical protein	ENOG410ZDPP(S:Function unknown); ENOG410ZAD0(S:Function unknown); ENOG41119AQ(S:Function unknown)	ENOG410ZDPP(-); ENOG410ZAD0(-); ENOG41119AQ(-)						XP_024547514.1(hypothetical protein BCIN_03g01300 [Botrytis cinerea B05.10])		5440016
	gene7402	rna8697	yes	BCIN_09g06460	987	hypothetical protein								XP_001553285.1(hypothetical protein BCIN_09g06460 [Botrytis cinerea B05.10])		5433816
	gene1355	rna1657	yes	BCIN_02g01880	1316	hypothetical protein	COG0702(G:Carbohydrate transport and metabolism); COG0702(M:Cell wall/membrane/envelope biogenesis)	COG0702(epimerase dehydratase); COG0702(epimerase dehydratase)				PF05368.10(NmrA:NmrA-like family); PF13460.3(NAD_binding_10:NAD(P)H-binding)		XP_001558928.1(hypothetical protein BCIN_02g01880 [Botrytis cinerea B05.10])	sp|P39315|QOR2_ECOLI(Quinone oxidoreductase 2 OS=Escherichia coli (strain K12) OX=83333 GN=qorB PE=1 SV=1)	5439549
	gene8250	rna9644	yes	BCIN_11g01550	1035	hypothetical protein	ENOG4111QJY(S:Function unknown); COG0406(G:Carbohydrate transport and metabolism)	ENOG4111QJY(Phosphoglycerate mutase); COG0406(Phosphoglycerate mutase)				PF00300.19(His_Phos_1:Histidine phosphatase superfamily (branch 1))		XP_001556619.1(hypothetical protein BCIN_11g01550 [Botrytis cinerea B05.10])		5437208
	gene10967	rna12695	no	BCIN_15g04010	812	hypothetical protein								XP_024553418.1(hypothetical protein BCIN_15g04010 [Botrytis cinerea B05.10])		5425913
	gene6837	rna8011	yes	BCIN_09g00770	1418	hypothetical protein	COG3386(S:Function unknown)	COG3386(Fungal specific transcription factor domain)	K01053	E3.1.1.17, gnl, RGN	map00030(Pentose phosphate pathway); map00053(Ascorbate and aldarate metabolism)	PF08450.9(SGL:SMP-30/Gluconolaconase/LRE-like region); PF01731.17(Arylesterase:Arylesterase)		XP_001552694.2(hypothetical protein BCIN_09g00770 [Botrytis cinerea B05.10])	sp|Q01578|GNL_ZYMMO(Gluconolactonase OS=Zymomonas mobilis subsp. mobilis (strain ATCC 31821 / ZM4 / CP4) OX=264203 GN=gnl PE=1 SV=2)	5433217
	gene10967	rna12697	no	BCIN_15g04010	755	hypothetical protein								XP_024553416.1(hypothetical protein BCIN_15g04010 [Botrytis cinerea B05.10])		5425913
	gene10967	rna12696	no	BCIN_15g04010	806	hypothetical protein								XP_024553416.1(hypothetical protein BCIN_15g04010 [Botrytis cinerea B05.10])		5425913
	gene10966	rna12691	no	BCIN_15g04000	993	hypothetical protein	ENOG4111B8E(S:Function unknown); ENOG410YR3V(S:Function unknown); ENOG410YKG2(S:Function unknown); ENOG410YSCU(S:Function unknown); ENOG410YC8J(S:Function unknown); ENOG410YM0B(S:Function unknown); ENOG410YC4R(S:Function unknown)	ENOG4111B8E(Domain of unknown function (DUF3328)); ENOG410YR3V(Conserved hypothetical, protein); ENOG410YKG2(Domain of unknown function (DUF3328)); ENOG410YSCU(Domain of unknown function (DUF3328)); ENOG410YC8J(Domain of unknown function (DUF3328)); ENOG410YM0B(Domain of unknown function (DUF3328)); ENOG410YC4R(Domain of unknown function (DUF3328))				PF11807.5(DUF3328:Domain of unknown function (DUF3328))		XP_024553411.1(hypothetical protein BCIN_15g04000 [Botrytis cinerea B05.10])	sp|A0A0U1LQF6|CCTO_TALIS(Cyclochlorotine biosynthesis protein O OS=Talaromyces islandicus OX=28573 GN=cctO PE=3 SV=1)	36394941
	gene10965	rna12690	yes	BCIN_15g03990	1134	hypothetical protein	ENOG410XU70(S:Function unknown); ENOG41116PC(S:Function unknown); ENOG410XU3Q(S:Function unknown); ENOG4111QKD(S:Function unknown); ENOG4111JR2(S:Function unknown)	ENOG410XU70(Domain of unknown function (DUF3328)); ENOG41116PC(Domain of unknown function (DUF3328)); ENOG410XU3Q(-); ENOG4111QKD(Domain of unknown function (DUF3328)); ENOG4111JR2(Domain of unknown function (DUF3328))				PF11807.5(DUF3328:Domain of unknown function (DUF3328))		XP_001545462.1(hypothetical protein BCIN_15g03990 [Botrytis cinerea B05.10])	sp|B8NM67|USTYA_ASPFN(Oxidase ustYa OS=Aspergillus flavus (strain ATCC 200026 / FGSC A1120 / NRRL 3357 / JCM 12722 / SRRC 167) OX=332952 GN=ustYa PE=1 SV=1)	5425917
	gene10967	rna12693	yes	BCIN_15g04010	839	hypothetical protein								XP_024553412.1(hypothetical protein BCIN_15g04010 [Botrytis cinerea B05.10])		5425913
	gene6089	rna7091	yes	BCIN_08g00390	1346	hypothetical protein	ENOG410YSC3(S:Function unknown)	ENOG410YSC3(-)						XP_001552578.1(hypothetical protein BCIN_08g00390 [Botrytis cinerea B05.10])		5433099
	gene10967	rna12699	no	BCIN_15g04010	718	hypothetical protein								XP_024553417.1(hypothetical protein BCIN_15g04010 [Botrytis cinerea B05.10])		5425913
	gene6090	rna7092	yes	BCIN_08g00400	911	hypothetical protein								XP_001552577.1(hypothetical protein BCIN_08g00400 [Botrytis cinerea B05.10])		5433098
	gene6091	rna7093	yes	BCIN_08g00410	1336	hypothetical protein								XP_024550107.1(hypothetical protein BCIN_08g00410 [Botrytis cinerea B05.10])		5433097
	gene7401	rna8696	yes	BCIN_09g06450	1059	hypothetical protein	ENOG4111JBG(K:Transcription); ENOG410ZM0Y(K:Transcription)	ENOG4111JBG(Component of the nascent polypeptide-associated complex (NAC), a dynamic component of the ribosomal exit tunnel, protecting the emerging polypeptides from interaction with other cytoplasmic proteins to ensure appropriate nascent protein targeting (By similarity). The NAC complex also promotes mitochondrial protein import by enhancing productive ribosome interactions with the outer mit…	K01527	EGD1, BTF3	map04214(Apoptosis - fly)	PF01849.15(NAC:NAC domain)	GO:0005737(cellular_component:cytoplasm); GO:0006355(biological_process:regulation of transcription, DNA-templated); GO:0005634(cellular_component:nucleus); GO:0015031(biological_process:protein transport)	XP_001584916.1(hypothetical protein SS1G_14199 [Sclerotinia sclerotiorum 1980 UF-70])	sp|A6S6B0|NACB_BOTFB(Nascent polypeptide-associated complex subunit beta OS=Botryotinia fuckeliana (strain B05.10) OX=332648 GN=egd1 PE=3 SV=1)	5433817
	gene6840	rna8015	yes	BCIN_09g00800	1490	hypothetical protein	ENOG4111Q0B(S:Function unknown); ENOG4112CVC(S:Function unknown)	ENOG4111Q0B(C6 transcription factor); ENOG4112CVC(RTA1 like protein)				PF04479.10(RTA1:RTA1 like protein)	GO:0016020(cellular_component:membrane)	XP_001545827.2(hypothetical protein BCIN_09g00800 [Botrytis cinerea B05.10])	sp|P40113|RTM1_YEASX(Protein RTM1 OS=Saccharomyces cerevisiae OX=4932 GN=RTM1 PE=3 SV=1)	5426296
	gene6093	rna7095	yes	BCIN_08g00430	1202	hypothetical protein								XP_001552573.1(hypothetical protein BCIN_08g00430 [Botrytis cinerea B05.10])		5433094
	gene527	rna638	yes	BCIN_01g05300	1065	hypothetical protein	COG0235(G:Carbohydrate transport and metabolism)	COG0235(Class II aldolase adducin)				PF00596.18(Aldolase_II:Class II Aldolase and Adducin N-terminal domain)		XP_024546307.1(hypothetical protein BCIN_01g05300 [Botrytis cinerea B05.10])	sp|Q9L9F0|NOVR_STRNV(Decarboxylase NovR OS=Streptomyces niveus OX=193462 GN=novR PE=1 SV=1)	5442061
	gene7093	rna8307	yes	BCIN_09g03360	1514	hypothetical protein	ENOG410YTR6(S:Function unknown); ENOG410YTWE(S:Function unknown); COG0699(S:Function unknown)	ENOG410YTR6(-); ENOG410YTWE(-); COG0699(-)						XP_024550843.1(hypothetical protein BCIN_09g03360 [Botrytis cinerea B05.10])		5425946
	gene6842	rna8017	yes	Bcgst6	1163	Bcgst6	COG0625(O:Posttranslational modification, protein turnover, chaperones)	COG0625(glutathione Stransferase)	K00799	GST, gst	map00480(Glutathione metabolism)	PF00043.22(GST_C:Glutathione S-transferase, C-terminal domain); PF13417.3(GST_N_3:Glutathione S-transferase, N-terminal domain); PF02798.17(GST_N:Glutathione S-transferase, N-terminal domain); PF14497.3(GST_C_3:Glutathione S-transferase, C-terminal domain); PF13409.3(GST_N_2:Glutathione S-transferase, N-terminal domain); PF13410.3(GST_C_2:Glutathione S-transferase, C-terminal domain); PF17172.1(G…	GO:0016740(molecular_function:transferase activity)	XP_024550674.1(Bcgst6 [Botrytis cinerea B05.10])	sp|Q4WQZ2|TPCF_ASPFU(Glutathione S-transferase-like protein tpcF OS=Neosartorya fumigata (strain ATCC MYA-4609 / Af293 / CBS 101355 / FGSC A1100) OX=330879 GN=tpcF PE=2 SV=1)	36394461
	gene3080	rna3635	yes	BCIN_04g00430	1299	hypothetical protein	ENOG41100J9(S:Function unknown)	ENOG41100J9(-)				PF00520.28(Ion_trans:Ion transport protein); PF05812.9(Herpes_BLRF2:Herpesvirus BLRF2 protein)	GO:0016021(cellular_component:integral component of membrane)	XP_024548091.1(hypothetical protein BCIN_04g00430 [Botrytis cinerea B05.10])		5435023
	gene2824	rna3336	yes	BCIN_03g07220	1124	hypothetical protein	ENOG4111RSD(S:Function unknown); ENOG410ZKKI(S:Function unknown); ENOG410XUIR(S:Function unknown); ENOG4111NZ8(S:Function unknown)	ENOG4111RSD(Methyltransferase domain); ENOG410ZKKI(Methyltransferase domain); ENOG410XUIR(Methyltransferase); ENOG4111NZ8(Methyltransferase domain)				PF13649.3(Methyltransf_25:Methyltransferase domain); PF13489.3(Methyltransf_23:Methyltransferase domain); PF08241.9(Methyltransf_11:Methyltransferase domain); PF08242.9(Methyltransf_12:Methyltransferase domain); PF13847.3(Methyltransf_31:Methyltransferase domain); PF02353.17(CMAS:Mycolic acid cyclopropane synthetase); PF03848.11(TehB:Tellurite resistance protein TehB)	GO:0005737(cellular_component:cytoplasm); GO:0008757(molecular_function:S-adenosylmethionine-dependent methyltransferase activity); GO:0032259(biological_process:methylation)	XP_001549883.1(hypothetical protein BCIN_03g07220 [Botrytis cinerea B05.10])		5430375
	gene6841	rna8016	yes	BCIN_09g00810	1395	hypothetical protein	ENOG410XSSV(S:Function unknown); ENOG4110VDH(S:Function unknown)	ENOG410XSSV(RTA1 domain protein); ENOG4110VDH(-)				PF01370.18(Epimerase:NAD dependent epimerase/dehydratase family); PF07993.9(NAD_binding_4:Male sterility protein)		XP_001545934.1(hypothetical protein BCIN_09g00810 [Botrytis cinerea B05.10])		5426388
	gene528	rna639	no	BCIN_01g05310	1415	hypothetical protein	ENOG410ZDMK(S:Function unknown); ENOG410XZ73(S:Function unknown); ENOG41115EN(S:Function unknown)	ENOG410ZDMK(serine-threonine rich protein); ENOG410XZ73(Pfam:Drmip_Hesp); ENOG41115EN(Pfam:Drmip_Hesp)				PF10342.6(GPI-anchored:Ser-Thr-rich glycosyl-phosphatidyl-inositol-anchored membrane family)		XP_024546308.1(hypothetical protein BCIN_01g05310 [Botrytis cinerea B05.10])		5442060
	gene10164	rna11760	yes	BCIN_14g01520	1951	hypothetical protein	COG2272(S:Function unknown)	COG2272(integral peroxisomal membrane peroxin)				PF00135.25(COesterase:Carboxylesterase family)	GO:0052689(molecular_function:carboxylic ester hydrolase activity)	XP_001552831.1(hypothetical protein BCIN_14g01520 [Botrytis cinerea B05.10])	sp|D4B1N9|LIP3_ARTBC(Probable secreted lipase ARB_02369 OS=Arthroderma benhamiae (strain ATCC MYA-4681 / CBS 112371) OX=663331 GN=ARB_02369 PE=1 SV=1)	5433371
	gene10165	rna11761	yes	BCIN_14g01530	1786	hypothetical protein	ENOG410XNMY(I:Lipid transport and metabolism)	ENOG410XNMY(Carboxylesterase)				PF00441.21(Acyl-CoA_dh_1:Acyl-CoA dehydrogenase, C-terminal domain); PF00173.25(Cyt-b5:Cytochrome b5-like Heme/Steroid binding domain); PF02770.16(Acyl-CoA_dh_M:Acyl-CoA dehydrogenase, middle domain); PF02771.13(Acyl-CoA_dh_N:Acyl-CoA dehydrogenase, N-terminal domain); PF08028.8(Acyl-CoA_dh_2:Acyl-CoA dehydrogenase, C-terminal domain)	GO:0050660(molecular_function:flavin adenine dinucleotide binding); GO:0020037(molecular_function:heme binding); GO:0033539(biological_process:fatty acid beta-oxidation using acyl-CoA dehydrogenase); GO:0052890(molecular_function:oxidoreductase activity, acting on the CH-CH group of donors, with a flavin as acceptor); GO:0000062(molecular_function:fatty-acyl-CoA binding); GO:0055088(biological_pr…	XP_024552843.1(hypothetical protein BCIN_14g01530 [Botrytis cinerea B05.10])	sp|Q5ATG5|APDG_EMENI(Acyl-CoA dehydrogenase apdG OS=Emericella nidulans (strain FGSC A4 / ATCC 38163 / CBS 112.46 / NRRL 194 / M139) OX=227321 GN=apdG PE=2 SV=1)	5433373
	gene10166	rna11762	yes	BCIN_14g01540	2141	hypothetical protein	COG1816(F:Nucleotide transport and metabolism)	COG1816(adenosine deaminase)	K19572	CECR1, ADA2	map00230(Purine metabolism)	PF00962.19(A_deaminase:Adenosine/AMP deaminase)	GO:0005829(cellular_component:cytosol); GO:0019239(molecular_function:deaminase activity); GO:0043103(biological_process:hypoxanthine salvage); GO:0046103(biological_process:inosine biosynthetic process); GO:0004000(molecular_function:adenosine deaminase activity); GO:0006154(biological_process:adenosine catabolic process)	XP_001552829.1(hypothetical protein BCIN_14g01540 [Botrytis cinerea B05.10])	sp|P58781|ADA2_DANRE(Adenosine deaminase 2-A OS=Danio rerio OX=7955 GN=ada2a PE=2 SV=2)	5433374
	gene10167	rna11763	yes	Bcatg2	7368	Bcatg2	ENOG410XRAR(U:Intracellular trafficking, secretion, and vesicular transport)	ENOG410XRAR(Autophagy related)	K17906	ATG2	map04136(Autophagy - other); map04138(Autophagy - yeast); map04140(Autophagy - animal)	PF13329.3(ATG2_CAD:Autophagy-related protein 2 CAD motif); PF09333.8(ATG_C:Autophagy-related protein C terminal domain); PF12624.4(Chorein_N:N-terminal region of Chorein or VPS13)	GO:0000407(cellular_component:pre-autophagosomal structure); GO:0000422(biological_process:mitophagy); GO:0006914(biological_process:autophagy); GO:0005770(cellular_component:late endosome); GO:0000045(biological_process:autophagosome assembly); GO:0044804(biological_process:nucleophagy); GO:0015031(biological_process:protein transport); GO:0019898(cellular_component:extrinsic component of membra…	XP_001552828.2(Bcatg2 [Botrytis cinerea B05.10])	sp|A6S7C7|ATG2_BOTFB(Autophagy-related protein 2 OS=Botryotinia fuckeliana (strain B05.10) OX=332648 GN=atg2 PE=3 SV=1)	5433341
	gene10168	rna11764	yes	BCIN_14g01560	1511	hypothetical protein	COG3582(S:Function unknown)	COG3582(An1-type zinc finger protein)	K07059	K07059		PF00240.20(ubiquitin:Ubiquitin family); PF01428.13(zf-AN1:AN1-like Zinc finger); PF11976.5(Rad60-SLD:Ubiquitin-2 like Rad60 SUMO-like); PF10302.6(DUF2407:DUF2407 ubiquitin-like domain)	GO:0005829(cellular_component:cytosol); GO:0046872(molecular_function:metal ion binding); GO:0008270(molecular_function:zinc ion binding)	XP_001552826.1(hypothetical protein BCIN_14g01560 [Botrytis cinerea B05.10])	sp|P46575|RL40_EIMBO(Ubiquitin-60S ribosomal protein L40 OS=Eimeria bovis OX=5803 PE=2 SV=2)	5433342
	gene10169	rna11765	yes	BCIN_14g01570	1911	hypothetical protein	ENOG410XQ73(S:Function unknown); ENOG4110B9G(S:Function unknown)	ENOG410XQ73(An1-type zinc finger protein); ENOG4110B9G(-)				PF14033.3(DUF4246:Protein of unknown function (DUF4246))		XP_024552844.1(hypothetical protein BCIN_14g01570 [Botrytis cinerea B05.10])		5433340
	gene10169	rna11766	no	BCIN_14g01570	1827	hypothetical protein	ENOG410XQ73(S:Function unknown)	ENOG410XQ73(Conserved hypothetical, protein)				PF14033.3(DUF4246:Protein of unknown function (DUF4246))		XP_024552844.1(hypothetical protein BCIN_14g01570 [Botrytis cinerea B05.10])		5433340
	gene10170	rna11767	yes	BCIN_14g01580	1232	hypothetical protein	COG1064(C:Energy production and conversion)	COG1064(alcohol dehydrogenase)	K00002	AKR1A1, adh	map00010(Glycolysis / Gluconeogenesis); map00040(Pentose and glucuronate interconversions); map00561(Glycerolipid metabolism)	PF08240.9(ADH_N:Alcohol dehydrogenase GroES-like domain); PF00107.23(ADH_zinc_N:Zinc-binding dehydrogenase); PF13602.3(ADH_zinc_N_2:Zinc-binding dehydrogenase)	GO:0008270(molecular_function:zinc ion binding); GO:0055114(biological_process:oxidation-reduction process); GO:0016491(molecular_function:oxidoreductase activity)	CCD44360.1(similar to alcohol dehydrogenase [Botrytis cinerea T4])	sp|Q04894|ADH6_YEAST(NADP-dependent alcohol dehydrogenase 6 OS=Saccharomyces cerevisiae (strain ATCC 204508 / S288c) OX=559292 GN=ADH6 PE=1 SV=1)	5433343
	gene10171	rna11768	yes	Bcrpb2	4394	Bcrpb2	COG0085(C:Energy production and conversion)	COG0085(alcohol dehydrogenase)	K03010	RPB2, POLR2B	map00230(Purine metabolism); map00240(Pyrimidine metabolism); map03020(RNA polymerase)	PF00562.25(RNA_pol_Rpb2_6:RNA polymerase Rpb2, domain 6); PF04563.12(RNA_pol_Rpb2_1:RNA polymerase beta subunit); PF04561.11(RNA_pol_Rpb2_2:RNA polymerase Rpb2, domain 2); PF04560.17(RNA_pol_Rpb2_7:RNA polymerase Rpb2, domain 7); PF04565.13(RNA_pol_Rpb2_3:RNA polymerase Rpb2, domain 3); PF04566.10(RNA_pol_Rpb2_4:RNA polymerase Rpb2, domain 4); PF04567.14(RNA_pol_Rpb2_5:RNA polymerase Rpb2, domain…	GO:0006366(biological_process:transcription from RNA polymerase II promoter); GO:0001055(molecular_function:RNA polymerase II activity); GO:0005829(cellular_component:cytosol); GO:0003677(molecular_function:DNA binding); GO:0032549(molecular_function:ribonucleoside binding); GO:0005665(cellular_component:DNA-directed RNA polymerase II, core complex); GO:0003723(molecular_function:RNA binding); GO…	XP_024552845.1(Bcrpb2 [Botrytis cinerea B05.10])	sp|Q02061|RPB2_SCHPO(DNA-directed RNA polymerase II subunit RPB2 OS=Schizosaccharomyces pombe (strain 972 / ATCC 24843) OX=284812 GN=rpb2 PE=1 SV=2)	5433325
	gene10172	rna11769	yes	BCIN_14g01600	434	hypothetical protein	ENOG41129PY(S:Function unknown)	ENOG41129PY(Cytochrome C oxidase assembly protein)	K18188	PET117		PF15786.2(PET117:PET assembly of cytochrome c oxidase, mitochondrial)		XP_001552821.1(hypothetical protein BCIN_14g01600 [Botrytis cinerea B05.10])		5433327
	gene3670	rna4309	yes	BCIN_04g06340	3563	hypothetical protein	COG0457(I:Lipid transport and metabolism); COG0666(S:Function unknown); ENOG4111XPM(S:Function unknown); COG0775(F:Nucleotide transport and metabolism)	COG0457(sterol carrier protein); COG0666(Ankyrin Repeat); ENOG4111XPM(-); COG0775(Catalyzes the irreversible cleavage of the glycosidic bond in both 5'-methylthioadenosine (MTA) and S- adenosylhomocysteine (SAH AdoHcy) to adenine and the corresponding thioribose, 5'-methylthioribose and S-ribosylhomocysteine, respectively (By similarity))				PF13424.3(TPR_12:Tetratricopeptide repeat); PF13374.3(TPR_10:Tetratricopeptide repeat); PF13176.3(TPR_7:Tetratricopeptide repeat); PF13401.3(AAA_22:AAA domain); PF13428.3(TPR_14:Tetratricopeptide repeat); PF05729.9(NACHT:NACHT domain); PF13191.3(AAA_16:AAA ATPase domain); PF17109.2(Goodbye:fungal STAND N-terminal Goodbye domain)		XP_024548501.1(hypothetical protein BCIN_04g06340 [Botrytis cinerea B05.10])	sp|Q7Z494|NPHP3_HUMAN(Nephrocystin-3 OS=Homo sapiens OX=9606 GN=NPHP3 PE=1 SV=1)	5438406
	gene3669	rna4308	yes	BCIN_04g06330	1561	hypothetical protein	ENOG410XPRW(I:Lipid transport and metabolism)	ENOG410XPRW(sterol carrier protein)	K08764	SCP2, SCPX	map04146(Peroxisome)	PF00108.20(Thiolase_N:Thiolase, N-terminal domain); PF02803.15(Thiolase_C:Thiolase, C-terminal domain); PF08545.7(ACP_syn_III:3-Oxoacyl-[acyl-carrier-protein (ACP)] synthase III); PF00109.23(ketoacyl-synt:Beta-ketoacyl synthase, N-terminal domain)	GO:0016747(molecular_function:transferase activity, transferring acyl groups other than amino-acyl groups); GO:0008152(biological_process:metabolic process)	XP_001557805.1(hypothetical protein BCIN_04g06330 [Botrytis cinerea B05.10])	sp|O62742|NLTP_RABIT(Non-specific lipid-transfer protein OS=Oryctolagus cuniculus OX=9986 GN=SCP2 PE=1 SV=1)	5438405
	gene4946	rna5714	yes	BCIN_06g03690	958	hypothetical protein								XP_001556139.2(hypothetical protein BCIN_06g03690 [Botrytis cinerea B05.10])		5436706
	gene3663	rna4301	yes	BCIN_04g06270	2764	hypothetical protein	ENOG4111BGT(S:Function unknown); ENOG41119AF(S:Function unknown)	ENOG4111BGT(-); ENOG41119AF(-)						XP_001557798.2(hypothetical protein BCIN_04g06270 [Botrytis cinerea B05.10])		5438398
	gene3662	rna4300	yes	BCIN_04g06260	1278	hypothetical protein								XP_001557797.1(hypothetical protein BCIN_04g06260 [Botrytis cinerea B05.10])		5438397
	gene3665	rna4303	yes	Bcptc5	2366	Bcptc5	COG0631(S:Function unknown)	COG0631(-)	K01102	PDP		PF00481.18(PP2C:Protein phosphatase 2C)	GO:0006470(biological_process:protein dephosphorylation); GO:0016021(cellular_component:integral component of membrane); GO:0004722(molecular_function:protein serine/threonine phosphatase activity)	CCD45142.1(similar to protein phophatase 2C family protein [Botrytis cinerea T4])	sp|Q12511|PDP1_YEAST([Pyruvate dehydrogenase [acetyl-transferring]]-phosphatase 1, mitochondrial OS=Saccharomyces cerevisiae (strain ATCC 204508 / S288c) OX=559292 GN=PTC5 PE=1 SV=1)	5438400
	gene3664	rna4302	yes	BCIN_04g06280	1845	hypothetical protein								XP_024548498.1(hypothetical protein BCIN_04g06280 [Botrytis cinerea B05.10])		36394141
	gene3666	rna4305	no	Bcrqc1	2419	Bcrqc1	ENOG410XQ1Q(S:Function unknown)	ENOG410XQ1Q(transcription factor 25 (basic helix-loop-helix))				PF04910.11(Tcf25:Transcriptional repressor TCF25)	GO:0043161(biological_process:proteasome-mediated ubiquitin-dependent protein catabolic process)	XP_001557801.1(Bcrqc1 [Botrytis cinerea B05.10])	sp|O13796|RCQ1_SCHPO(Ribosome quality control complex subunit 1 OS=Schizosaccharomyces pombe (strain 972 / ATCC 24843) OX=284812 GN=rqc1 PE=1 SV=2)	5438401
	gene3666	rna4304	yes	Bcrqc1	2611	Bcrqc1	ENOG410XQ1Q(S:Function unknown)	ENOG410XQ1Q(transcription factor 25 (basic helix-loop-helix))				PF04910.11(Tcf25:Transcriptional repressor TCF25)	GO:0043161(biological_process:proteasome-mediated ubiquitin-dependent protein catabolic process)	XP_001557801.1(Bcrqc1 [Botrytis cinerea B05.10])	sp|O13796|RCQ1_SCHPO(Ribosome quality control complex subunit 1 OS=Schizosaccharomyces pombe (strain 972 / ATCC 24843) OX=284812 GN=rqc1 PE=1 SV=2)	5438401
	gene3668	rna4307	yes	BCIN_04g06320	1566	hypothetical protein								XP_024548500.1(hypothetical protein BCIN_04g06320 [Botrytis cinerea B05.10])		5438404
	gene3667	rna4306	yes	Bcatx1	677	Bcatx1	COG2608(S:Function unknown); ENOG410XUGA(S:Function unknown)	COG2608(transcription factor 25 (basic helix-loop-helix)); ENOG410XUGA(Heavy-metal-associated domain)	K07213	ATOX1, ATX1, copZ, golB		PF00403.23(HMA:Heavy-metal-associated domain)	GO:0005737(cellular_component:cytoplasm); GO:0006878(biological_process:cellular copper ion homeostasis); GO:0015680(biological_process:intracellular copper ion transport); GO:0030001(biological_process:metal ion transport); GO:0016531(molecular_function:copper chaperone activity); GO:0046872(molecular_function:metal ion binding); GO:0006979(biological_process:response to oxidative stress)	XP_001557802.1(Bcatx1 [Botrytis cinerea B05.10])	sp|O82089|CCH_ARATH(Copper transport protein CCH OS=Arabidopsis thaliana OX=3702 GN=CCH PE=1 SV=1)	5438402
	gene3220	rna3792	no	BCIN_04g01830	1408	hypothetical protein	ENOG410YDWD(S:Function unknown)	ENOG410YDWD(Putative cyclase)				PF04199.10(Cyclase:Putative cyclase)		XP_024548187.1(hypothetical protein BCIN_04g01830 [Botrytis cinerea B05.10])		5427163
	gene11631	rna13618	yes	BCIN_16g04900	2331	hypothetical protein								XP_024554028.1(hypothetical protein BCIN_16g04900 [Botrytis cinerea B05.10])		5431329
	gene11632	rna13619	no	BcSep1	6821	BcSep1	ENOG410ZWVW(S:Function unknown); ENOG410ZW52(S:Function unknown); ENOG410Y29H(S:Function unknown)	ENOG410ZWVW(Diaphanous FH3 Domain); ENOG410ZW52(Diaphanous FH3 Domain); ENOG410Y29H(Diaphanous homolog)	K11238	BNI1	map04011(MAPK signaling pathway - yeast)	PF02181.20(FH2:Formin Homology 2 Domain); PF06371.10(Drf_GBD:Diaphanous GTPase-binding Domain); PF06367.13(Drf_FH3:Diaphanous FH3 Domain)	GO:0003779(molecular_function:actin binding); GO:0017048(molecular_function:Rho GTPase binding); GO:0030036(biological_process:actin cytoskeleton organization)	XP_024554029.1(BcSep1 [Botrytis cinerea B05.10])	sp|P78621|SEPA_EMENI(Cytokinesis protein sepA OS=Emericella nidulans (strain FGSC A4 / ATCC 38163 / CBS 112.46 / NRRL 194 / M139) OX=227321 GN=sepA PE=3 SV=2)	5431328
	gene11629	rna13616	yes	BCIN_16g04880	1789	hypothetical protein								XP_024554026.1(hypothetical protein BCIN_16g04880 [Botrytis cinerea B05.10])		5431331
	gene11630	rna13617	yes	BCIN_16g04890	2469	hypothetical protein								XP_024554027.1(hypothetical protein BCIN_16g04890 [Botrytis cinerea B05.10])		5431330
	gene11627	rna13614	yes	BCIN_16g04860	2242	hypothetical protein	ENOG410XNQK(U:Intracellular trafficking, secretion, and vesicular transport)	ENOG410XNQK(trafficking protein particle complex)				PF00083.21(Sugar_tr:Sugar (and other) transporter); PF07690.13(MFS_1:Major Facilitator Superfamily)	GO:0016020(cellular_component:membrane); GO:0022857(molecular_function:transmembrane transporter activity); GO:0006810(biological_process:transport)	XP_024554025.1(hypothetical protein BCIN_16g04860 [Botrytis cinerea B05.10])	sp|A2QQV6|QUTD_ASPNC(Probable quinate permease OS=Aspergillus niger (strain CBS 513.88 / FGSC A1513) OX=425011 GN=qutD PE=3 SV=1)	5431333
	gene11628	rna13615	yes	BCIN_16g04870	2328	hypothetical protein	COG4289(S:Function unknown)	COG4289(conserved protein)				PF10022.6(DUF2264:Uncharacterized protein conserved in bacteria (DUF2264))		XP_001550831.1(hypothetical protein BCIN_16g04870 [Botrytis cinerea B05.10])		5431332
	gene11625	rna13612	yes	BCIN_16g04840	947	hypothetical protein								XP_001550835.2(hypothetical protein BCIN_16g04840 [Botrytis cinerea B05.10])		5431336
	gene11626	rna13613	yes	BCIN_16g04850	1395	hypothetical protein	COG0705(U:Intracellular trafficking, secretion, and vesicular transport)	COG0705(trafficking protein particle complex)	K09650	PARL, PSARL, PCP1		PF01694.19(Rhomboid:Rhomboid family)	GO:0016485(biological_process:protein processing); GO:0004252(molecular_function:serine-type endopeptidase activity); GO:0016021(cellular_component:integral component of membrane); GO:0005743(cellular_component:mitochondrial inner membrane)	XP_001550833.2(hypothetical protein BCIN_16g04850 [Botrytis cinerea B05.10])	sp|P53259|PCP1_YEAST(Rhomboid protein 1, mitochondrial OS=Saccharomyces cerevisiae (strain ATCC 204508 / S288c) OX=559292 GN=PCP1 PE=1 SV=1)	5431334
	gene11623	rna13610	yes	BCIN_16g04820	1355	hypothetical protein	ENOG4112351(S:Function unknown)	ENOG4112351(Fungal protein of unknown function (DUF2015))				PF09435.7(DUF2015:Fungal protein of unknown function (DUF2015))		XP_001550837.1(hypothetical protein BCIN_16g04820 [Botrytis cinerea B05.10])	sp|Q8J0M6|YCB2_SACBA(UPF0357 protein YCL012C OS=Saccharomyces bayanus OX=4931 GN=YCL012C PE=3 SV=1)	5431338
	gene11624	rna13611	yes	Bctrs33	1413	Bctrs33	ENOG410YUYH(U:Intracellular trafficking, secretion, and vesicular transport)	ENOG410YUYH(trafficking protein particle complex)	K20304	TRAPPC6, TRS33		PF04051.13(TRAPP:Transport protein particle (TRAPP) component)		XP_001550836.1(Bctrs33 [Botrytis cinerea B05.10])	sp|Q32L78|TPC6B_BOVIN(Trafficking protein particle complex subunit 6B OS=Bos taurus OX=9913 GN=TRAPPC6B PE=2 SV=1)	5431337
	gene7598	rna8923	yes	BCIN_10g01280	3305	hypothetical protein	ENOG410Y4HB(S:Function unknown); ENOG410YN69(S:Function unknown); ENOG4111DI6(S:Function unknown)	ENOG410Y4HB(-); ENOG410YN69(-); ENOG4111DI6(-)					GO:0016020(cellular_component:membrane)	EMR80999.1(hypothetical protein BcDW1_10310 [Botrytis cinerea BcDW1])		5436259
	gene9966	rna11521	yes	BCIN_13g05410	4861	hypothetical protein	ENOG410XP07(S:Function unknown)	ENOG410XP07(Conserved hypothetical, protein)				PF02171.14(Piwi:Piwi domain); PF08699.7(ArgoL1:Argonaute linker 1 domain)		XP_024552695.1(hypothetical protein BCIN_13g05410 [Botrytis cinerea B05.10])	sp|O04379|AGO1_ARATH(Protein argonaute 1 OS=Arabidopsis thaliana OX=3702 GN=AGO1 PE=1 SV=1)	5435291
	gene9564	rna11104	no	Bcmot2	4963	Bcmot2	ENOG41128Z5(S:Function unknown); COG5175(K:Transcription); COG0514(K:Transcription)	ENOG41128Z5(-); COG5175(CCR4-NOT transcription complex subunit 4); COG0514(CCR4-NOT transcription complex subunit 4)	K10643	CNOT4, NOT4, MOT2	map03018(RNA degradation)	PF14570.3(zf-RING_4:RING/Ubox like zinc-binding domain); PF00076.19(RRM_1:RNA recognition motif. (a.k.a. RRM, RBD, or RNP domain)); PF13920.3(zf-C3HC4_3:Zinc finger, C3HC4 type (RING finger)); PF13639.3(zf-RING_2:Ring finger domain)	GO:0005829(cellular_component:cytosol); GO:0000166(molecular_function:nucleotide binding); GO:0016567(biological_process:protein ubiquitination); GO:0030014(cellular_component:CCR4-NOT complex); GO:0003723(molecular_function:RNA binding); GO:0004842(molecular_function:ubiquitin-protein transferase activity); GO:0008270(molecular_function:zinc ion binding)	XP_024552479.1(Bcmot2 [Botrytis cinerea B05.10])	sp|Q09818|YAC4_SCHPO(Putative general negative regulator of transcription C16C9.04c OS=Schizosaccharomyces pombe (strain 972 / ATCC 24843) OX=284812 GN=SPAC16C9.04c PE=3 SV=1)	5437672
	gene9565	rna11105	yes	BCIN_13g01350	1441	hypothetical protein	COG0852(C:Energy production and conversion)	COG0852(NDH-1 shuttles electrons from NADH, via FMN and iron- sulfur (Fe-S) centers, to quinones in the respiratory chain. The immediate electron acceptor for the enzyme in this species is believed to be ubiquinone. Couples the redox reaction to proton translocation (for every two electrons transferred, four hydrogen ions are translocated across the cytoplasmic membrane), and thus conserves the r…	K03936	NDUFS3	map00190(Oxidative phosphorylation)	PF00329.16(Complex1_30kDa:Respiratory-chain NADH dehydrogenase, 30 Kd subunit)	GO:0008137(molecular_function:NADH dehydrogenase (ubiquinone) activity); GO:0055114(biological_process:oxidation-reduction process)	XP_024552483.1(hypothetical protein BCIN_13g01350 [Botrytis cinerea B05.10])	sp|P23710|NDUS3_NEUCR(NADH-ubiquinone oxidoreductase 30.4 kDa subunit, mitochondrial OS=Neurospora crassa (strain ATCC 24698 / 74-OR23-1A / CBS 708.71 / DSM 1257 / FGSC 987) OX=367110 GN=nuo-31 PE=2 SV=2)	5437673
	gene9566	rna11106	yes	BCIN_13g01360	1835	hypothetical protein	ENOG410YEGV(C:Energy production and conversion); COG0477(C:Energy production and conversion); ENOG410YFDD(G:Carbohydrate transport and metabolism)	ENOG410YEGV(NDH-1 shuttles electrons from NADH, via FMN and iron- sulfur (Fe-S) centers, to quinones in the respiratory chain. The immediate electron acceptor for the enzyme in this species is believed to be ubiquinone. Couples the redox reaction to proton translocation (for every two electrons transferred, four hydrogen ions are translocated across the cytoplasmic membrane), and thus conserves t…				PF07690.13(MFS_1:Major Facilitator Superfamily); PF06779.11(MFS_4:Uncharacterised MFS-type transporter YbfB)	GO:0022857(molecular_function:transmembrane transporter activity); GO:0016021(cellular_component:integral component of membrane); GO:0006820(biological_process:anion transport); GO:0055085(biological_process:transmembrane transport)	XP_024552484.1(hypothetical protein BCIN_13g01360 [Botrytis cinerea B05.10])	sp|O74923|YJ7D_SCHPO(Uncharacterized transporter C757.13 OS=Schizosaccharomyces pombe (strain 972 / ATCC 24843) OX=284812 GN=SPCC757.13 PE=3 SV=1)	5437674
	gene9567	rna11107	yes	BCIN_13g01370	2135	hypothetical protein	ENOG410YKBD(S:Function unknown); ENOG410YM50(S:Function unknown); COG1473(E:Amino acid transport and metabolism)	ENOG410YKBD(-); ENOG410YM50(-); COG1473(amidohydrolase)				PF00172.15(Zn_clus:Fungal Zn(2)-Cys(6) binuclear cluster domain)		XP_024552485.1(hypothetical protein BCIN_13g01370 [Botrytis cinerea B05.10])	sp|Q59QC7|UPC2_CANAL(Sterol uptake control protein 2 OS=Candida albicans (strain SC5314 / ATCC MYA-2876) OX=237561 GN=UPC2 PE=1 SV=1)	5437675
	gene9563	rna11100	yes	Bcmeu1	1084	Bcmeu1	COG0005(F:Nucleotide transport and metabolism)	COG0005(The purine nucleoside phosphorylases catalyze the phosphorolytic breakdown of the N-glycosidic bond in the beta- (deoxy)ribonucleoside molecules, with the formation of the corresponding free purine bases and pentose-1-phosphate (By similarity))	K00772	mtaP, MTAP	map00270(Cysteine and methionine metabolism)	PF01048.17(PNP_UDP_1:Phosphorylase superfamily)	GO:0019509(biological_process:L-methionine biosynthetic process from methylthioadenosine); GO:0005829(cellular_component:cytosol); GO:0006537(biological_process:glutamate biosynthetic process); GO:0009116(biological_process:nucleoside metabolic process); GO:0017061(molecular_function:S-methyl-5-thioadenosine phosphorylase activity); GO:0005634(cellular_component:nucleus); GO:0003729(molecular_fun…	XP_024552478.1(Bcmeu1 [Botrytis cinerea B05.10])	sp|A7EAA1|MTAP_SCLS1(S-methyl-5'-thioadenosine phosphorylase OS=Sclerotinia sclerotiorum (strain ATCC 18683 / 1980 / Ss-1) OX=665079 GN=SS1G_02233 PE=3 SV=1)	5437669
	gene9564	rna11101	no	Bcmot2	5021	Bcmot2	ENOG41128Z5(S:Function unknown); COG5175(K:Transcription); COG0514(L:Replication, recombination and repair)	ENOG41128Z5(-); COG5175(CCR4-NOT transcription complex subunit 4); COG0514(atp-dependent dna helicase)	K10643	CNOT4, NOT4, MOT2	map03018(RNA degradation)	PF14570.3(zf-RING_4:RING/Ubox like zinc-binding domain); PF00076.19(RRM_1:RNA recognition motif. (a.k.a. RRM, RBD, or RNP domain)); PF13920.3(zf-C3HC4_3:Zinc finger, C3HC4 type (RING finger)); PF13639.3(zf-RING_2:Ring finger domain)	GO:0005829(cellular_component:cytosol); GO:0000166(molecular_function:nucleotide binding); GO:0016567(biological_process:protein ubiquitination); GO:0030014(cellular_component:CCR4-NOT complex); GO:0003723(molecular_function:RNA binding); GO:0004842(molecular_function:ubiquitin-protein transferase activity); GO:0008270(molecular_function:zinc ion binding)	XP_024552481.1(Bcmot2 [Botrytis cinerea B05.10])	sp|Q09818|YAC4_SCHPO(Putative general negative regulator of transcription C16C9.04c OS=Schizosaccharomyces pombe (strain 972 / ATCC 24843) OX=284812 GN=SPAC16C9.04c PE=3 SV=1)	5437672
	gene9564	rna11102	yes	Bcmot2	5117	Bcmot2	ENOG41128Z5(S:Function unknown); COG5175(K:Transcription); COG0514(L:Replication, recombination and repair)	ENOG41128Z5(-); COG5175(CCR4-NOT transcription complex subunit 4); COG0514(atp-dependent dna helicase)	K10643	CNOT4, NOT4, MOT2	map03018(RNA degradation)	PF14570.3(zf-RING_4:RING/Ubox like zinc-binding domain); PF00076.19(RRM_1:RNA recognition motif. (a.k.a. RRM, RBD, or RNP domain)); PF13920.3(zf-C3HC4_3:Zinc finger, C3HC4 type (RING finger)); PF13639.3(zf-RING_2:Ring finger domain)	GO:0005829(cellular_component:cytosol); GO:0000166(molecular_function:nucleotide binding); GO:0016567(biological_process:protein ubiquitination); GO:0030014(cellular_component:CCR4-NOT complex); GO:0003723(molecular_function:RNA binding); GO:0004842(molecular_function:ubiquitin-protein transferase activity); GO:0008270(molecular_function:zinc ion binding)	XP_024552480.1(Bcmot2 [Botrytis cinerea B05.10])	sp|Q09818|YAC4_SCHPO(Putative general negative regulator of transcription C16C9.04c OS=Schizosaccharomyces pombe (strain 972 / ATCC 24843) OX=284812 GN=SPAC16C9.04c PE=3 SV=1)	5437672
	gene9564	rna11103	no	Bcmot2	5114	Bcmot2	ENOG41128Z5(S:Function unknown); COG5175(K:Transcription); COG0514(L:Replication, recombination and repair)	ENOG41128Z5(-); COG5175(CCR4-NOT transcription complex subunit 4); COG0514(atp-dependent dna helicase)	K10643	CNOT4, NOT4, MOT2	map03018(RNA degradation)	PF14570.3(zf-RING_4:RING/Ubox like zinc-binding domain); PF00076.19(RRM_1:RNA recognition motif. (a.k.a. RRM, RBD, or RNP domain)); PF13920.3(zf-C3HC4_3:Zinc finger, C3HC4 type (RING finger)); PF13639.3(zf-RING_2:Ring finger domain)	GO:0005829(cellular_component:cytosol); GO:0000166(molecular_function:nucleotide binding); GO:0016567(biological_process:protein ubiquitination); GO:0030014(cellular_component:CCR4-NOT complex); GO:0003723(molecular_function:RNA binding); GO:0004842(molecular_function:ubiquitin-protein transferase activity); GO:0008270(molecular_function:zinc ion binding)	XP_024552480.1(Bcmot2 [Botrytis cinerea B05.10])	sp|Q09818|YAC4_SCHPO(Putative general negative regulator of transcription C16C9.04c OS=Schizosaccharomyces pombe (strain 972 / ATCC 24843) OX=284812 GN=SPAC16C9.04c PE=3 SV=1)	5437672
	gene6883	rna8063	yes	BCIN_09g01230	1771	hypothetical protein	ENOG4111WUS(S:Function unknown); ENOG4111SMQ(S:Function unknown)	ENOG4111WUS(Conserved hypothetical, protein); ENOG4111SMQ(-)				PF00756.17(Esterase:Putative esterase)		XP_024550707.1(hypothetical protein BCIN_09g01230 [Botrytis cinerea B05.10])		36394470
	gene9568	rna11108	yes	BCIN_13g01380	1932	hypothetical protein	COG2272(S:Function unknown)	COG2272(-)				PF00135.25(COesterase:Carboxylesterase family); PF07859.10(Abhydrolase_3:alpha/beta hydrolase fold)	GO:0005615(cellular_component:extracellular space); GO:0052689(molecular_function:carboxylic ester hydrolase activity)	XP_001557080.1(hypothetical protein BCIN_13g01380 [Botrytis cinerea B05.10])	sp|O94493|YC7C_SCHPO(Uncharacterized esterase/lipase C417.12 OS=Schizosaccharomyces pombe (strain 972 / ATCC 24843) OX=284812 GN=SPCC417.12 PE=3 SV=2)	5437676
	gene9569	rna11109	no	Bcufd4	6463	Bcufd4	COG5021(S:Function unknown)	COG5021(-)	K10590	TRIP12	map04120(Ubiquitin mediated proteolysis)	PF00632.22(HECT:HECT-domain (ubiquitin-transferase))	GO:0005737(cellular_component:cytoplasm); GO:0042787(biological_process:protein ubiquitination involved in ubiquitin-dependent protein catabolic process); GO:0005634(cellular_component:nucleus); GO:0016874(molecular_function:ligase activity); GO:0004842(molecular_function:ubiquitin-protein transferase activity)	XP_024552487.1(Bcufd4 [Botrytis cinerea B05.10])	sp|Q10435|YDE1_SCHPO(Probable ubiquitin fusion degradation protein C12B10.01c OS=Schizosaccharomyces pombe (strain 972 / ATCC 24843) OX=284812 GN=SPAC12B10.01c PE=3 SV=2)	5437679
	gene1356	rna1658	yes	BCIN_02g01890	748	hypothetical protein	ENOG4111Q6D(S:Function unknown)	ENOG4111Q6D(Cupin 2, conserved barrel)				PF12973.4(Cupin_7:ChrR Cupin-like domain)	GO:0047073(molecular_function:2,4'-dihydroxyacetophenone dioxygenase activity); GO:0055114(biological_process:oxidation-reduction process)	XP_001558926.1(hypothetical protein BCIN_02g01890 [Botrytis cinerea B05.10])		5439547
	gene784	rna946	yes	BCIN_01g07870	723	hypothetical protein	ENOG410ZD8W(S:Function unknown)	ENOG410ZD8W(-)						XP_024546485.1(hypothetical protein BCIN_01g07870 [Botrytis cinerea B05.10])		36393848
	gene7089	rna8303	yes	BCIN_09g03320	1309	hypothetical protein	ENOG4111KFS(S:Function unknown)	ENOG4111KFS(-)						XP_001548564.1(hypothetical protein BCIN_09g03320 [Botrytis cinerea B05.10])		5429086
	gene5318	rna6147	no	BCIN_06g07410	1595	hypothetical protein	COG5078(O:Posttranslational modification, protein turnover, chaperones)	COG5078(ubiquitin-conjugating enzyme)	K10575	UBE2G1, UBC7	map04120(Ubiquitin mediated proteolysis); map04141(Protein processing in endoplasmic reticulum)	PF00179.23(UQ_con:Ubiquitin-conjugating enzyme)	GO:0005737(cellular_component:cytoplasm); GO:0030466(biological_process:chromatin silencing at silent mating-type cassette); GO:0031625(molecular_function:ubiquitin protein ligase binding); GO:0006511(biological_process:ubiquitin-dependent protein catabolic process); GO:0061630(molecular_function:ubiquitin protein ligase activity); GO:0000209(biological_process:protein polyubiquitination); GO:000…	XP_024549528.1(hypothetical protein BCIN_06g07410 [Botrytis cinerea B05.10])	sp|Q9Y818|UBC15_SCHPO(Ubiquitin-conjugating enzyme E2 15 OS=Schizosaccharomyces pombe (strain 972 / ATCC 24843) OX=284812 GN=ubc15 PE=1 SV=1)	5427837
	gene2128	rna2531	yes	Bcglr1	1151	Bcglr1	COG0656(S:Function unknown)	COG0656(Transcription factor)	K18107	GAAD	map00040(Pentose and glucuronate interconversions)	PF00248.18(Aldo_ket_red:Aldo/keto reductase family)		XP_024547440.1(Bcglr1 [Botrytis cinerea B05.10])	sp|P27800|ALDX_SPOSA(Aldehyde reductase 1 OS=Sporidiobolus salmonicolor OX=5005 GN=ARI PE=1 SV=3)	5429335
	gene7480	rna8796	yes	BCIN_10g00100	1242	hypothetical protein								XP_001545739.1(hypothetical protein BCIN_10g00100 [Botrytis cinerea B05.10])		5426189
	gene2155	rna2561	no	BCIN_03g00520	1736	hypothetical protein	ENOG4110MTT(S:Function unknown); ENOG41107DY(S:Function unknown); COG2272(I:Lipid transport and metabolism)	ENOG4110MTT(-); ENOG41107DY(Conserved hypothetical, protein); COG2272(Carboxylesterase)						XP_024547457.1(hypothetical protein BCIN_03g00520 [Botrytis cinerea B05.10])		5440124
	gene7232	rna8495	yes	BCIN_09g04760	1051	hypothetical protein								XP_001551649.1(hypothetical protein BCIN_09g04760 [Botrytis cinerea B05.10])		5432159
	gene2155	rna2560	yes	BCIN_03g00520	1754	hypothetical protein	ENOG4110MTT(S:Function unknown); ENOG41107DY(S:Function unknown); COG2272(S:Function unknown)	ENOG4110MTT(-); ENOG41107DY(Conserved hypothetical, protein); COG2272(Conserved hypothetical, protein)						XP_024547458.1(hypothetical protein BCIN_03g00520 [Botrytis cinerea B05.10])		5440124
	gene6885	rna8065	yes	Bccat5	1066	Bccat5	COG2941(H:Coenzyme transport and metabolism)	COG2941(Oxygenase that introduces the hydroxyl group at carbon five of 2-nonaprenyl-3-methyl-6-methoxy-1,4-benzoquinol resulting in the formation of 2-nonaprenyl-3-methyl-5-hydroxy-6-methoxy-1,4- benzoquinol (By similarity))	K06134	COQ7	map00130(Ubiquinone and other terpenoid-quinone biosynthesis)	PF03232.10(COQ7:Ubiquinone biosynthesis protein COQ7); PF02915.14(Rubrerythrin:Rubrerythrin)		XP_001547852.2(Bccat5 [Botrytis cinerea B05.10])	sp|P41735|COQ7_YEAST(5-demethoxyubiquinone hydroxylase, mitochondrial OS=Saccharomyces cerevisiae (strain ATCC 204508 / S288c) OX=559292 GN=CAT5 PE=1 SV=2)	5428310
	gene6612	rna7763	yes	BCIN_08g05640	1491	hypothetical protein	COG2940(P:Inorganic ion transport and metabolism); ENOG41124DQ(S:Function unknown)	COG2940(Catalyzes the reaction of cyanate with bicarbonate to produce ammonia and carbon dioxide (By similarity)); ENOG41124DQ(-)				PF00856.25(SET:SET domain)		CCD42422.1(similar to SET domain protein, partial sequence [Botrytis cinerea T4])	sp|O74467|SET5_SCHPO(SET domain-containing protein 5 OS=Schizosaccharomyces pombe (strain 972 / ATCC 24843) OX=284812 GN=set5 PE=1 SV=1)	36394430
	gene7234	rna8497	yes	BCIN_09g04780	2265	hypothetical protein	ENOG410YUDN(S:Function unknown); ENOG410YS6X(S:Function unknown)	ENOG410YUDN(-); ENOG410YS6X(-)						XP_024550970.1(hypothetical protein BCIN_09g04780 [Botrytis cinerea B05.10])		36394506
	gene4569	rna5306	yes	BCIN_05g08390	1559	hypothetical protein	COG0604(U:Intracellular trafficking, secretion, and vesicular transport)	COG0604(Vps20-associated 1 homolog (S. cerevisiae))				PF00107.23(ADH_zinc_N:Zinc-binding dehydrogenase); PF08240.9(ADH_N:Alcohol dehydrogenase GroES-like domain); PF13602.3(ADH_zinc_N_2:Zinc-binding dehydrogenase)		XP_024549040.1(hypothetical protein BCIN_05g08390 [Botrytis cinerea B05.10])	sp|O94564|YGD6_SCHPO(Zinc-type alcohol dehydrogenase-like protein C1773.06c OS=Schizosaccharomyces pombe (strain 972 / ATCC 24843) OX=284812 GN=SPBC1773.06c PE=3 SV=1)	5428896
	gene4570	rna5307	yes	Bcpks21	8193	Bcpks21	COG3321(Q:Secondary metabolites biosynthesis, transport and catabolism); ENOG410XNPJ(Q:Secondary metabolites biosynthesis, transport and catabolism); ENOG410YF75(Q:Secondary metabolites biosynthesis, transport and catabolism)	COG3321(synthase); ENOG410XNPJ(polyketide synthase); ENOG410YF75(PKS_KR)				PF00109.23(ketoacyl-synt:Beta-ketoacyl synthase, N-terminal domain); PF08659.7(KR:KR domain); PF00698.18(Acyl_transf_1:Acyl transferase domain); PF14765.3(PS-DH:Polyketide synthase dehydratase); PF02801.19(Ketoacyl-synt_C:Beta-ketoacyl synthase, C-terminal domain); PF08242.9(Methyltransf_12:Methyltransferase domain); PF13602.3(ADH_zinc_N_2:Zinc-binding dehydrogenase); PF00107.23(ADH_zinc_N:Zinc-b…	GO:0008152(biological_process:metabolic process)	XP_024549041.1(Bcpks21 [Botrytis cinerea B05.10])	sp|G3XMD1|AZAB_ASPNA(Highly reducing polyketide synthase azaB OS=Aspergillus niger (strain ATCC 1015 / CBS 113.46 / FGSC A1144 / LSHB Ac4 / NCTC 3858a / NRRL 328 / USDA 3528.7) OX=380704 GN=azaB PE=1 SV=1)	5428880
	gene4567	rna5304	yes	BCIN_05g08370	1844	hypothetical protein	COG0526(J:Translation, ribosomal structure and biogenesis)	COG0526(Phosphorolytic exoribonuclease that removes nucleotide residues following the -CCA terminus of tRNA and adds nucleotides to the ends of RNA molecules by using nucleoside diphosphates as substrates (By similarity))	K09584	PDIA6, TXNDC7	map04141(Protein processing in endoplasmic reticulum)	PF00085.17(Thioredoxin:Thioredoxin); PF13098.3(Thioredoxin_2:Thioredoxin-like domain)	GO:0005783(cellular_component:endoplasmic reticulum); GO:0006457(biological_process:protein folding); GO:0003756(molecular_function:protein disulfide isomerase activity); GO:0034976(biological_process:response to endoplasmic reticulum stress)	XP_001548398.1(hypothetical protein BCIN_05g08370 [Botrytis cinerea B05.10])	sp|Q869Z0|Y5025_DICDI(Putative protein disulfide-isomerase DDB_G0275025 OS=Dictyostelium discoideum OX=44689 GN=DDB_G0275025 PE=1 SV=1)	5428883
	gene6610	rna7761	yes	BCIN_08g05620	3367	hypothetical protein	ENOG410ZQS8(S:Function unknown)	ENOG410ZQS8(-)				PF13532.3(2OG-FeII_Oxy_2:2OG-Fe(II) oxygenase superfamily)	GO:0055114(biological_process:oxidation-reduction process); GO:0016491(molecular_function:oxidoreductase activity)	XP_001553050.2(hypothetical protein BCIN_08g05620 [Botrytis cinerea B05.10])		5433581
	gene8136	rna9508	yes	BCIN_11g00410	1505	hypothetical protein	ENOG4111KHU(S:Function unknown)	ENOG4111KHU(toxin biosynthesis protein)				PF12697.4(Abhydrolase_6:Alpha/beta hydrolase family); PF12146.5(Hydrolase_4:Serine aminopeptidase, S33)	GO:0009966(biological_process:regulation of signal transduction); GO:0016020(cellular_component:membrane); GO:0006629(biological_process:lipid metabolic process); GO:0047372(molecular_function:acylglycerol lipase activity)	XP_024551570.1(hypothetical protein BCIN_11g00410 [Botrytis cinerea B05.10])	sp|F1DBB4|MPAH_PENBR(Abhydrolase domain-containing protein mpaH OS=Penicillium brevicompactum OX=5074 GN=mpaH PE=1 SV=1)	5432927
	gene8137	rna9509	yes	Bcrtt107	2845	Bcrtt107	ENOG411002A(S:Function unknown); ENOG411005K(S:Function unknown); ENOG4111RPS(S:Function unknown); ENOG411001D(S:Function unknown); ENOG410XSGS(K:Transcription); ENOG4110054(S:Function unknown)	ENOG411002A(BRCA1 C Terminus (BRCT) domain); ENOG411005K(BRCA1 C Terminus (BRCT) domain); ENOG4111RPS(DNA repair); ENOG411001D(BRCA1 C Terminus (BRCT) domain); ENOG410XSGS(pax interacting (with transcription-activation domain) protein 1); ENOG4110054(BRCA1 C Terminus (BRCT) domain)				PF16770.2(RTT107_BRCT_5:Regulator of Ty1 transposition protein 107 BRCT domain); PF12738.4(PTCB-BRCT:twin BRCT domain); PF16589.2(BRCT_2:BRCT domain, a BRCA1 C-terminus domain); PF00533.23(BRCT:BRCA1 C Terminus (BRCT) domain)	GO:0005724(cellular_component:nuclear telomeric heterochromatin); GO:0006301(biological_process:postreplication repair); GO:0005730(cellular_component:nucleolus); GO:0035861(cellular_component:site of double-strand break); GO:1902377(cellular_component:nuclear rDNA heterochromatin); GO:0000018(biological_process:regulation of DNA recombination); GO:0000775(cellular_component:chromosome, centromer…	XP_001552412.1(Bcrtt107 [Botrytis cinerea B05.10])	sp|Q10337|BRC1_SCHPO(BRCT-containing protein 1 OS=Schizosaccharomyces pombe (strain 972 / ATCC 24843) OX=284812 GN=brc1 PE=1 SV=1)	5432937
	gene4563	rna5300	yes	BCIN_05g08330	1249	hypothetical protein	COG2755(S:Function unknown)	COG2755(Rieske [2Fe-2S] domain)				PF13472.3(Lipase_GDSL_2:GDSL-like Lipase/Acylhydrolase family); PF00657.19(Lipase_GDSL:GDSL-like Lipase/Acylhydrolase)		XP_001548403.1(hypothetical protein BCIN_05g08330 [Botrytis cinerea B05.10])		5428890
	gene4564	rna5301	yes	BCIN_05g08340	2981	hypothetical protein	ENOG410XNZC(S:Function unknown)	ENOG410XNZC(Rieske [2Fe-2S] domain)				PF03169.12(OPT:OPT oligopeptide transporter protein)	GO:0016021(cellular_component:integral component of membrane); GO:0055085(biological_process:transmembrane transport)	CCD34351.1(similar to OPT oligopeptide transporter [Botrytis cinerea T4])	sp|O23482|OPT3_ARATH(Oligopeptide transporter 3 OS=Arabidopsis thaliana OX=3702 GN=OPT3 PE=2 SV=3)	5428877
	gene8132	rna9504	no	Bcnpl3	1654	Bcnpl3	COG0724(S:Function unknown); COG0644(C:Energy production and conversion)	COG0724(Rna-binding protein); COG0644(geranylgeranyl reductase)				PF00076.19(RRM_1:RNA recognition motif. (a.k.a. RRM, RBD, or RNP domain))	GO:0001069(molecular_function:regulatory region RNA binding); GO:0005634(cellular_component:nucleus); GO:0003676(molecular_function:nucleic acid binding); GO:0000166(molecular_function:nucleotide binding)	XP_001552418.1(Bcnpl3 [Botrytis cinerea B05.10])	sp|P78814|SRP2_SCHPO(Pre-mRNA-splicing factor srp2 OS=Schizosaccharomyces pombe (strain 972 / ATCC 24843) OX=284812 GN=srp2 PE=1 SV=2)	5432933
	gene8133	rna9505	yes	Bcfmp30	1701	Bcfmp30	COG2220(S:Function unknown)	COG2220(Hydrolase)				PF12706.4(Lactamase_B_2:Beta-lactamase superfamily domain); PF13483.3(Lactamase_B_3:Beta-lactamase superfamily domain)		XP_001552416.2(Bcfmp30 [Botrytis cinerea B05.10])	sp|Q8BH82|NAPEP_MOUSE(N-acyl-phosphatidylethanolamine-hydrolyzing phospholipase D OS=Mus musculus OX=10090 GN=Napepld PE=1 SV=1)	5432943
	gene8134	rna9506	yes	Bcgst3	1271	Bcgst3	COG0625(O:Posttranslational modification, protein turnover, chaperones); ENOG410XR15(O:Posttranslational modification, protein turnover, chaperones)	COG0625(glutathione Stransferase); ENOG410XR15(glutathione Stransferase)	K00799	GST, gst	map00480(Glutathione metabolism)	PF00043.22(GST_C:Glutathione S-transferase, C-terminal domain); PF02798.17(GST_N:Glutathione S-transferase, N-terminal domain); PF13409.3(GST_N_2:Glutathione S-transferase, N-terminal domain); PF13417.3(GST_N_3:Glutathione S-transferase, N-terminal domain); PF14497.3(GST_C_3:Glutathione S-transferase, C-terminal domain)		XP_001552415.2(Bcgst3 [Botrytis cinerea B05.10])	sp|P77526|YFCG_ECOLI(Disulfide-bond oxidoreductase YfcG OS=Escherichia coli (strain K12) OX=83333 GN=yfcG PE=1 SV=1)	5432932
	gene8135	rna9507	yes	BCIN_11g00400	2192	hypothetical protein	COG2272(I:Lipid transport and metabolism)	COG2272(Carboxylesterase)				PF00135.25(COesterase:Carboxylesterase family); PF07859.10(Abhydrolase_3:alpha/beta hydrolase fold)	GO:0052689(molecular_function:carboxylic ester hydrolase activity)	XP_024551569.1(hypothetical protein BCIN_11g00400 [Botrytis cinerea B05.10])	sp|P22394|LIP2_GEOCN(Lipase 2 OS=Geotrichum candidum OX=1173061 GN=LIP2 PE=1 SV=2)	5432920
	gene8130	rna9500	no	Bcpex14	1400	Bcpex14	ENOG4111P8A(S:Function unknown)	ENOG4111P8A(peroxisomal biogenesis factor 14)	K13343	PEX14	map04146(Peroxisome)	PF06295.9(DUF1043:Protein of unknown function (DUF1043))	GO:0005777(cellular_component:peroxisome)	XP_024551566.1(Bcpex14 [Botrytis cinerea B05.10])	sp|P78723|PEX14_PICAN(Peroxisomal membrane protein PER10 OS=Pichia angusta OX=870730 GN=PEX14 PE=3 SV=1)	5432923
	gene8131	rna9501	yes	Bcndc80	2597	Bcndc80	COG5185(D:Cell cycle control, cell division, chromosome partitioning)	COG5185(NDC80 kinetochore complex component, homolog (S. cerevisiae))	K11547	NDC80, HEC1, TID3		PF03801.10(Ndc80_HEC:HEC/Ndc80p family)	GO:0005200(molecular_function:structural constituent of cytoskeleton); GO:0000132(biological_process:establishment of mitotic spindle orientation); GO:0000778(cellular_component:condensed nuclear chromosome kinetochore); GO:0007052(biological_process:mitotic spindle organization); GO:0031262(cellular_component:Ndc80 complex); GO:0051315(biological_process:attachment of mitotic spindle microtubule…	XP_001552419.1(Bcndc80 [Botrytis cinerea B05.10])	sp|Q4I0J6|NDC80_GIBZE(Probable kinetochore protein NDC80 OS=Gibberella zeae (strain PH-1 / ATCC MYA-4620 / FGSC 9075 / NRRL 31084) OX=229533 GN=NDC80 PE=3 SV=1)	5432942
	gene4571	rna5308	yes	BCIN_05g08410	2119	hypothetical protein								XP_024549042.1(hypothetical protein BCIN_05g08410 [Botrytis cinerea B05.10])		5428016
	gene6776	rna7943	yes	BCIN_09g00160	3599	hypothetical protein	COG0710(S:Function unknown)	COG0710(5-hydroxyisourate hydrolase)	K03785	aroD	map00400(Phenylalanine, tyrosine and tryptophan biosynthesis)	PF01487.12(DHquinase_I:Type I 3-dehydroquinase)	GO:0003855(molecular_function:3-dehydroquinate dehydratase activity)	CCD34623.1(similar to pentafunctional AROM polypeptide [Botrytis cinerea T4])	sp|B6QCA7|ARO12_TALMQ(Pentafunctional AROM polypeptide 2 OS=Talaromyces marneffei (strain ATCC 18224 / CBS 334.59 / QM 7333) OX=441960 GN=aroM-2 PE=3 SV=1)	5433120
	gene6613	rna7764	yes	BCIN_08g05650	2129	hypothetical protein	COG2940(S:Function unknown); ENOG41124DQ(S:Function unknown)	COG2940(Histone-lysine N-methyltransferase); ENOG41124DQ(-)				PF00856.25(SET:SET domain); PF01753.15(zf-MYND:MYND finger)		XP_024550518.1(hypothetical protein BCIN_08g05650 [Botrytis cinerea B05.10])	sp|O74467|SET5_SCHPO(SET domain-containing protein 5 OS=Schizosaccharomyces pombe (strain 972 / ATCC 24843) OX=284812 GN=set5 PE=1 SV=1)	5433587
	gene6774	rna7941	yes	BCIN_09g00140	1168	hypothetical protein								XP_024550633.1(hypothetical protein BCIN_09g00140 [Botrytis cinerea B05.10])		5433141
	gene2163	rna2569	no	BCIN_03g00600	940	hypothetical protein						PF00172.15(Zn_clus:Fungal Zn(2)-Cys(6) binuclear cluster domain)		XP_024547460.1(hypothetical protein BCIN_03g00600 [Botrytis cinerea B05.10])		36393997
	gene2211	rna2628	yes	BCIN_03g01080	1890	hypothetical protein	ENOG410XPUV(S:Function unknown)	ENOG410XPUV(Arylsulfotransferase (ASST))				PF14269.3(Arylsulfotran_2:Arylsulfotransferase (ASST)); PF05935.8(Arylsulfotrans:Arylsulfotransferase (ASST))		XP_001559423.2(hypothetical protein BCIN_03g01080 [Botrytis cinerea B05.10])		5440050
	gene7063	rna8275	yes	BCIN_09g03060	1314	hypothetical protein	ENOG410XNQK(S:Function unknown); ENOG4111C26(S:Function unknown)	ENOG410XNQK(Rna-binding protein); ENOG4111C26(-)						XP_001548597.1(hypothetical protein BCIN_09g03060 [Botrytis cinerea B05.10])		5429066
	gene2162	rna2568	yes	Bcrps5	1074	Bcrps5	COG0049(J:Translation, ribosomal structure and biogenesis)	COG0049(One of the primary rRNA binding proteins, it binds directly to 16S rRNA where it nucleates assembly of the head domain of the 30S subunit. Is located at the subunit interface close to the decoding center, probably blocks exit of the E-site tRNA (By similarity))	K02989	RP-S5e, RPS5	map03010(Ribosome)	PF00177.18(Ribosomal_S7:Ribosomal protein S7p/S5e)	GO:0000028(biological_process:ribosomal small subunit assembly); GO:0022627(cellular_component:cytosolic small ribosomal subunit); GO:0019843(molecular_function:rRNA binding); GO:0003735(molecular_function:structural constituent of ribosome); GO:0006412(biological_process:translation); GO:0003729(molecular_function:mRNA binding)	PQE09898.1(40S ribosomal S5 protein [Rutstroemia sp. NJR-2017a BVV2])	sp|Q7RVI1|RS5_NEUCR(40S ribosomal protein S5 OS=Neurospora crassa (strain ATCC 24698 / 74-OR23-1A / CBS 708.71 / DSM 1257 / FGSC 987) OX=367110 GN=rps-5 PE=3 SV=2)	5440114
	gene7062	rna8274	yes	Bchrp1	2622	Bchrp1	ENOG410YA8Z(S:Function unknown)	ENOG410YA8Z(Rna-binding protein)	K14411	MSI	map03015(mRNA surveillance pathway)	PF00076.19(RRM_1:RNA recognition motif. (a.k.a. RRM, RBD, or RNP domain)); PF16367.2(RRM_7:RNA recognition motif)	GO:0003676(molecular_function:nucleic acid binding); GO:0000166(molecular_function:nucleotide binding)	XP_024550827.1(Bchrp1 [Botrytis cinerea B05.10])	sp|O94432|YHKF_SCHPO(Uncharacterized RNA-binding protein C660.15 OS=Schizosaccharomyces pombe (strain 972 / ATCC 24843) OX=284812 GN=SPBC660.15 PE=4 SV=1)	5429067
	gene2206	rna2620	yes	Bcmir1	1685	Bcmir1	ENOG410XPST(S:Function unknown)	ENOG410XPST(Phosphate carrier protein)	K15102	SLC25A3, PHC, PIC		PF00153.24(Mito_carr:Mitochondrial carrier protein)	GO:0003735(molecular_function:structural constituent of ribosome); GO:0016021(cellular_component:integral component of membrane); GO:0055085(biological_process:transmembrane transport); GO:0006412(biological_process:translation)	XP_001559432.1(Bcmir1 [Botrytis cinerea B05.10])	sp|P23641|MPCP_YEAST(Mitochondrial phosphate carrier protein OS=Saccharomyces cerevisiae (strain ATCC 204508 / S288c) OX=559292 GN=MIR1 PE=1 SV=1)	5440059
	gene2207	rna2621	yes	BCIN_03g01040	2405	hypothetical protein	COG0076(S:Function unknown)	COG0076(Phosphate carrier protein)	K01580	E4.1.1.15, gadB, gadA, GAD	map00250(Alanine, aspartate and glutamate metabolism); map00410(beta-Alanine metabolism); map00430(Taurine and hypotaurine metabolism); map00650(Butanoate metabolism)	PF00282.16(Pyridoxal_deC:Pyridoxal-dependent decarboxylase conserved domain); PF00266.16(Aminotran_5:Aminotransferase class-V)	GO:0006536(biological_process:glutamate metabolic process); GO:0016740(molecular_function:transferase activity); GO:0030170(molecular_function:pyridoxal phosphate binding); GO:0004351(molecular_function:glutamate decarboxylase activity)	XP_024547490.1(hypothetical protein BCIN_03g01040 [Botrytis cinerea B05.10])	sp|Q07346|DCE_PETHY(Glutamate decarboxylase OS=Petunia hybrida OX=4102 GN=GAD PE=1 SV=1)	5440057
	gene2207	rna2622	no	BCIN_03g01040	2352	hypothetical protein	COG0076(E:Amino acid transport and metabolism)	COG0076(decarboxylase)	K01580	E4.1.1.15, gadB, gadA, GAD	map00250(Alanine, aspartate and glutamate metabolism); map00410(beta-Alanine metabolism); map00430(Taurine and hypotaurine metabolism); map00650(Butanoate metabolism)	PF00282.16(Pyridoxal_deC:Pyridoxal-dependent decarboxylase conserved domain); PF00266.16(Aminotran_5:Aminotransferase class-V)	GO:0006536(biological_process:glutamate metabolic process); GO:0016740(molecular_function:transferase activity); GO:0030170(molecular_function:pyridoxal phosphate binding); GO:0004351(molecular_function:glutamate decarboxylase activity)	XP_024547490.1(hypothetical protein BCIN_03g01040 [Botrytis cinerea B05.10])	sp|Q07346|DCE_PETHY(Glutamate decarboxylase OS=Petunia hybrida OX=4102 GN=GAD PE=1 SV=1)	5440057
	gene2207	rna2623	no	BCIN_03g01040	2301	hypothetical protein	COG0076(E:Amino acid transport and metabolism)	COG0076(decarboxylase)	K01580	E4.1.1.15, gadB, gadA, GAD	map00250(Alanine, aspartate and glutamate metabolism); map00410(beta-Alanine metabolism); map00430(Taurine and hypotaurine metabolism); map00650(Butanoate metabolism)	PF00282.16(Pyridoxal_deC:Pyridoxal-dependent decarboxylase conserved domain); PF00266.16(Aminotran_5:Aminotransferase class-V)	GO:0006536(biological_process:glutamate metabolic process); GO:0016740(molecular_function:transferase activity); GO:0030170(molecular_function:pyridoxal phosphate binding); GO:0004351(molecular_function:glutamate decarboxylase activity)	XP_024547490.1(hypothetical protein BCIN_03g01040 [Botrytis cinerea B05.10])	sp|Q07346|DCE_PETHY(Glutamate decarboxylase OS=Petunia hybrida OX=4102 GN=GAD PE=1 SV=1)	5440057
	gene2208	rna2624	yes	BCIN_03g01050	3946	hypothetical protein	ENOG410XSKY(K:Transcription)	ENOG410XSKY(Transcription factor)				PF04082.15(Fungal_trans:Fungal specific transcription factor domain); PF00172.15(Zn_clus:Fungal Zn(2)-Cys(6) binuclear cluster domain)	GO:0005634(cellular_component:nucleus); GO:0006357(biological_process:regulation of transcription from RNA polymerase II promoter); GO:0008270(molecular_function:zinc ion binding); GO:0000981(molecular_function:RNA polymerase II transcription factor activity, sequence-specific DNA binding); GO:0003677(molecular_function:DNA binding)	XP_024547491.1(hypothetical protein BCIN_03g01050 [Botrytis cinerea B05.10])	sp|Q1MTM9|YFN1_SCHPO(Uncharacterized transcriptional regulatory protein C1327.01c OS=Schizosaccharomyces pombe (strain 972 / ATCC 24843) OX=284812 GN=SPAC1327.01c PE=1 SV=2)	5440056
	gene7065	rna8277	yes	BCIN_09g03080	1863	hypothetical protein	ENOG4111G71(S:Function unknown)	ENOG4111G71(phospholipase c)						XP_024550829.1(hypothetical protein BCIN_09g03080 [Botrytis cinerea B05.10])		5429063
	gene2210	rna2626	yes	BCIN_03g01070	2065	hypothetical protein	ENOG410XNQK(K:Transcription)	ENOG410XNQK(Transcription factor)				PF00083.21(Sugar_tr:Sugar (and other) transporter); PF07690.13(MFS_1:Major Facilitator Superfamily); PF13347.3(MFS_2:MFS/sugar transport protein)	GO:0022857(molecular_function:transmembrane transporter activity); GO:0016020(cellular_component:membrane); GO:0006810(biological_process:transport)	XP_024547493.1(hypothetical protein BCIN_03g01070 [Botrytis cinerea B05.10])	sp|P45598|ARAE_KLEOX(Arabinose-proton symporter OS=Klebsiella oxytoca OX=571 GN=araE PE=3 SV=1)	5440051
	gene2210	rna2627	no	BCIN_03g01070	2061	hypothetical protein	ENOG410XNQK(G:Carbohydrate transport and metabolism)	ENOG410XNQK(Transporter)				PF00083.21(Sugar_tr:Sugar (and other) transporter); PF07690.13(MFS_1:Major Facilitator Superfamily)	GO:0022857(molecular_function:transmembrane transporter activity); GO:0016020(cellular_component:membrane); GO:0006810(biological_process:transport)	XP_024547494.1(hypothetical protein BCIN_03g01070 [Botrytis cinerea B05.10])	sp|P49374|HGT1_KLULA(High-affinity glucose transporter OS=Kluyveromyces lactis (strain ATCC 8585 / CBS 2359 / DSM 70799 / NBRC 1267 / NRRL Y-1140 / WM37) OX=284590 GN=HGT1 PE=3 SV=1)	5440051
	gene6203	rna7237	yes	Bcecm2	1464	Bcecm2	ENOG410XSFK(S:Function unknown)	ENOG410XSFK(RNA binding motif protein 22)	K12872	RBM22, SLT11	map03040(Spliceosome)	PF00076.19(RRM_1:RNA recognition motif. (a.k.a. RRM, RBD, or RNP domain))	GO:0036002(molecular_function:pre-mRNA binding); GO:0000387(biological_process:spliceosomal snRNP assembly); GO:0071006(cellular_component:U2-type catalytic step 1 spliceosome); GO:0071007(cellular_component:U2-type catalytic step 2 spliceosome); GO:0000974(cellular_component:Prp19 complex); GO:0017070(molecular_function:U6 snRNA binding)	XP_001553497.1(Bcecm2 [Botrytis cinerea B05.10])	sp|Q5AX35|SLT11_EMENI(Pre-mRNA-splicing factor slt11 OS=Emericella nidulans (strain FGSC A4 / ATCC 38163 / CBS 112.46 / NRRL 194 / M139) OX=227321 GN=slt11 PE=3 SV=2)	5434029
	gene6424	rna7546	yes	BCIN_08g03740	1616	hypothetical protein	ENOG4111QWB(S:Function unknown)	ENOG4111QWB(Conserved hypothetical, protein)				PF14234.3(DUF4336:Domain of unknown function (DUF4336))	GO:0016787(molecular_function:hydrolase activity)	XP_001553958.1(hypothetical protein BCIN_08g03740 [Botrytis cinerea B05.10])		5434489
	gene7060	rna8270	yes	Bcdpb2	2787	Bcdpb2	ENOG410XP7N(L:Replication, recombination and repair)	ENOG410XP7N(DNA polymerase epsilon subunit)	K02325	POLE2	map00230(Purine metabolism); map00240(Pyrimidine metabolism); map03030(DNA replication); map03410(Base excision repair); map03420(Nucleotide excision repair)	PF04042.13(DNA_pol_E_B:DNA polymerase alpha/epsilon subunit B)	GO:0008622(cellular_component:epsilon DNA polymerase complex); GO:0042276(biological_process:error-prone translesion synthesis); GO:0005829(cellular_component:cytosol); GO:0003887(molecular_function:DNA-directed DNA polymerase activity); GO:0000790(cellular_component:nuclear chromatin); GO:0034645(biological_process:cellular macromolecule biosynthetic process); GO:0003677(molecular_function:DNA b…	XP_001548600.1(Bcdpb2 [Botrytis cinerea B05.10])	sp|P24482|DPB2_YEAST(DNA polymerase epsilon subunit B OS=Saccharomyces cerevisiae (strain ATCC 204508 / S288c) OX=559292 GN=DPB2 PE=1 SV=3)	5429069
	gene4436	rna5162	yes	BCIN_05g07040	1878	hypothetical protein	ENOG41117B1(S:Function unknown); COG5498(S:Function unknown)	ENOG41117B1(hydrolase); COG5498(hydrolase)				PF16483.2(Glyco_hydro_64:Beta-1,3-glucanase)		XP_001548105.2(hypothetical protein BCIN_05g07040 [Botrytis cinerea B05.10])		5428593
	gene4437	rna5163	yes	BCIN_05g07050	2674	hypothetical protein	ENOG41100TE(S:Function unknown)	ENOG41100TE(Conserved hypothetical, protein)				PF14420.3(Clr5:Clr5 domain)		XP_024548960.1(hypothetical protein BCIN_05g07050 [Botrytis cinerea B05.10])		5428592
	gene4434	rna5160	yes	BCIN_05g07020	1654	hypothetical protein	COG0531(K:Transcription)	COG0531(Transcription factor)				PF13520.3(AA_permease_2:Amino acid permease); PF00324.18(AA_permease:Amino acid permease)	GO:0016020(cellular_component:membrane)	XP_024548958.1(hypothetical protein BCIN_05g07020 [Botrytis cinerea B05.10])	sp|P19807|HNM1_YEAST(Choline transport protein OS=Saccharomyces cerevisiae (strain ATCC 204508 / S288c) OX=559292 GN=HNM1 PE=1 SV=1)	5428595
	gene4435	rna5161	yes	BCIN_05g07030	2317	hypothetical protein	COG3733(K:Transcription)	COG3733(Transcription factor)	K00276	AOC3, AOC2, tynA	map00260(Glycine, serine and threonine metabolism); map00350(Tyrosine metabolism); map00360(Phenylalanine metabolism); map00410(beta-Alanine metabolism)	PF01179.17(Cu_amine_oxid:Copper amine oxidase, enzyme domain)	GO:0005507(molecular_function:copper ion binding); GO:0009308(biological_process:amine metabolic process); GO:0008131(molecular_function:primary amine oxidase activity); GO:0046872(molecular_function:metal ion binding); GO:0005488(molecular_function:binding); GO:0008152(biological_process:metabolic process); GO:0048038(molecular_function:quinone binding); GO:0055114(biological_process:oxidation-r…	XP_024548959.1(hypothetical protein BCIN_05g07030 [Botrytis cinerea B05.10])	sp|Q12556|AMO1_ASPNG(Copper amine oxidase 1 OS=Aspergillus niger OX=5061 GN=AO-I PE=1 SV=2)	5428594
	gene4440	rna5166	yes	BCIN_05g07080	1039	hypothetical protein	ENOG4111QZC(J:Translation, ribosomal structure and biogenesis); ENOG4110WHG(S:Function unknown); COG0666(S:Function unknown)	ENOG4111QZC(Allows the formation of correctly charged Gln-tRNA(Gln) through the transamidation of misacylated Glu-tRNA(Gln) in organisms which lack glutaminyl-tRNA synthetase. The reaction takes place in the presence of glutamine and ATP through an activated gamma-phospho-Glu-tRNA(Gln) (By similarity)); ENOG4110WHG(NACHT domain); COG0666(NACHT domain)				PF17111.2(Helo_like_N:Fungal N-terminal domain of STAND proteins)		XP_024548962.1(hypothetical protein BCIN_05g07080 [Botrytis cinerea B05.10])		5428557
	gene4441	rna5167	yes	BCIN_05g07090	2209	hypothetical protein	COG2124(S:Function unknown)	COG2124(NACHT domain)				PF00067.19(p450:Cytochrome P450)		XP_024548963.1(hypothetical protein BCIN_05g07090 [Botrytis cinerea B05.10])	sp|O09158|CP3AP_MOUSE(Cytochrome P450 3A25 OS=Mus musculus OX=10090 GN=Cyp3a25 PE=1 SV=1)	5428559
	gene4438	rna5164	yes	Bcdld1	2158	Bcdld1	COG0154(S:Function unknown); COG0277(S:Function unknown)	COG0154(Conserved hypothetical, protein); COG0277(Conserved hypothetical, protein)	K00102	LDHD, dld	map00620(Pyruvate metabolism)	PF02913.16(FAD-oxidase_C:FAD linked oxidases, C-terminal domain); PF01565.20(FAD_binding_4:FAD binding domain)	GO:0016021(cellular_component:integral component of membrane); GO:0050660(molecular_function:flavin adenine dinucleotide binding); GO:0016614(molecular_function:oxidoreductase activity, acting on CH-OH group of donors); GO:0055114(biological_process:oxidation-reduction process)	XP_001548108.2(Bcdld1 [Botrytis cinerea B05.10])	sp|Q12627|DLD1_KLULA(D-lactate dehydrogenase [cytochrome], mitochondrial OS=Kluyveromyces lactis (strain ATCC 8585 / CBS 2359 / DSM 70799 / NBRC 1267 / NRRL Y-1140 / WM37) OX=284590 GN=DLD1 PE=3 SV=2)	5428554
	gene4439	rna5165	yes	Bcamd2	2051	Bcamd2	COG0154(S:Function unknown)	COG0154(Conserved hypothetical, protein)	K00102	LDHD, dld	map00620(Pyruvate metabolism)	PF01425.18(Amidase:Amidase)	GO:0050660(molecular_function:flavin adenine dinucleotide binding); GO:0016614(molecular_function:oxidoreductase activity, acting on CH-OH group of donors); GO:0055114(biological_process:oxidation-reduction process)	XP_024548961.1(Bcamd2 [Botrytis cinerea B05.10])	sp|Q7XJJ7|FAAH_ARATH(Fatty acid amide hydrolase OS=Arabidopsis thaliana OX=3702 GN=FAAH PE=1 SV=1)	5428555
	gene4442	rna5168	yes	BCIN_05g07100	1391	hypothetical protein	COG1741(S:Function unknown)	COG1741(pirin domain protein)	K06911	K06911		PF02678.13(Pirin:Pirin); PF05726.10(Pirin_C:Pirin C-terminal cupin domain); PF07883.8(Cupin_2:Cupin domain)		XP_024548964.1(hypothetical protein BCIN_05g07100 [Botrytis cinerea B05.10])	sp|O00625|PIR_HUMAN(Pirin OS=Homo sapiens OX=9606 GN=PIR PE=1 SV=1)	5428560
	gene4443	rna5169	yes	BCIN_05g07110	2714	hypothetical protein						PF00226.28(DnaJ:DnaJ domain)		XP_024548965.1(hypothetical protein BCIN_05g07110 [Botrytis cinerea B05.10])		5428562
	gene7476	rna8792	yes	Bcmcr1	1503	Bcmcr1	COG0543(Q:Secondary metabolites biosynthesis, transport and catabolism)	COG0543(synthase)	K00326	E1.6.2.2	map00520(Amino sugar and nucleotide sugar metabolism)	PF00175.18(NAD_binding_1:Oxidoreductase NAD-binding domain); PF00970.21(FAD_binding_6:Oxidoreductase FAD-binding domain); PF08030.9(NAD_binding_6:Ferric reductase NAD binding domain)		XP_001545731.2(Bcmcr1 [Botrytis cinerea B05.10])	sp|Q5BG98|MCR1_EMENI(NADH-cytochrome b5 reductase 2 OS=Emericella nidulans (strain FGSC A4 / ATCC 38163 / CBS 112.46 / NRRL 194 / M139) OX=227321 GN=mcr1 PE=3 SV=1)	5426196
	gene11119	rna12909	yes	Bcerg28	949	Bcerg28	ENOG4111J9X(S:Function unknown)	ENOG4111J9X(Chromosome 14 open reading frame 1)				PF03694.10(Erg28:Erg28 like protein)	GO:0016021(cellular_component:integral component of membrane)	XP_001549729.1(Bcerg28 [Botrytis cinerea B05.10])	sp|P40030|ERG28_YEAST(Ergosterol biosynthetic protein 28 OS=Saccharomyces cerevisiae (strain ATCC 204508 / S288c) OX=559292 GN=ERG28 PE=1 SV=1)	5430196
	gene11118	rna12908	yes	BCIN_15g05530	1713	hypothetical protein								XP_001549730.2(hypothetical protein BCIN_15g05530 [Botrytis cinerea B05.10])		5430217
	gene11116	rna12905	yes	BCIN_15g05510	2829	hypothetical protein	COG2272(I:Lipid transport and metabolism)	COG2272(Carboxylesterase)				PF00135.25(COesterase:Carboxylesterase family); PF07859.10(Abhydrolase_3:alpha/beta hydrolase fold)	GO:0052689(molecular_function:carboxylic ester hydrolase activity)	XP_024553551.1(hypothetical protein BCIN_15g05510 [Botrytis cinerea B05.10])	sp|P22394|LIP2_GEOCN(Lipase 2 OS=Geotrichum candidum OX=1173061 GN=LIP2 PE=1 SV=2)	5430252
	gene11116	rna12904	no	BCIN_15g05510	2482	hypothetical protein	COG2272(O:Posttranslational modification, protein turnover, chaperones)	COG2272(Glycosyl Transferase)				PF00135.25(COesterase:Carboxylesterase family); PF07859.10(Abhydrolase_3:alpha/beta hydrolase fold)	GO:0052689(molecular_function:carboxylic ester hydrolase activity)	XP_024553551.1(hypothetical protein BCIN_15g05510 [Botrytis cinerea B05.10])	sp|P22394|LIP2_GEOCN(Lipase 2 OS=Geotrichum candidum OX=1173061 GN=LIP2 PE=1 SV=2)	5430252
	gene11117	rna12907	yes	BCIN_15g05520	2349	hypothetical protein	ENOG4111PHJ(S:Function unknown); ENOG411158E(S:Function unknown)	ENOG4111PHJ(F-box domain protein); ENOG411158E(-)				PF12937.4(F-box-like:F-box-like); PF00646.30(F-box:F-box domain)		XP_024553553.1(hypothetical protein BCIN_15g05520 [Botrytis cinerea B05.10])		5430198
	gene11117	rna12906	no	BCIN_15g05520	2296	hypothetical protein	ENOG4111PHJ(S:Function unknown); ENOG411158E(S:Function unknown)	ENOG4111PHJ(F-box domain protein); ENOG411158E(-)				PF12937.4(F-box-like:F-box-like); PF00646.30(F-box:F-box domain)		XP_001549731.1(hypothetical protein BCIN_15g05520 [Botrytis cinerea B05.10])		5430198
	gene11114	rna12901	yes	BCIN_15g05490	1777	hypothetical protein	COG5597(S:Function unknown)	COG5597(-)				PF01501.17(Glyco_transf_8:Glycosyl transferase family 8)		XP_001549735.2(hypothetical protein BCIN_15g05490 [Botrytis cinerea B05.10])		5430248
	gene11113	rna12900	yes	BCIN_15g05480	1373	hypothetical protein								XP_024553549.1(hypothetical protein BCIN_15g05480 [Botrytis cinerea B05.10])		36394964
	gene11115	rna12903	yes	BCIN_15g05500	1641	hypothetical protein								XP_001549734.2(hypothetical protein BCIN_15g05500 [Botrytis cinerea B05.10])		5430251
	gene11115	rna12902	no	BCIN_15g05500	1584	hypothetical protein								XP_001549734.2(hypothetical protein BCIN_15g05500 [Botrytis cinerea B05.10])		5430251
	gene4963	rna5733	yes	BCIN_06g03860	1436	hypothetical protein								XP_001556120.1(hypothetical protein BCIN_06g03860 [Botrytis cinerea B05.10])		5436683
	gene4489	rna5220	yes	BCIN_05g07570	1018	hypothetical protein	ENOG4111IHM(S:Function unknown)	ENOG4111IHM(RNA binding motif protein 8A)	K12876	RBM8A, Y14	map03013(RNA transport); map03015(mRNA surveillance pathway); map03040(Spliceosome)	PF00076.19(RRM_1:RNA recognition motif. (a.k.a. RRM, RBD, or RNP domain))	GO:0005737(cellular_component:cytoplasm); GO:0035145(cellular_component:exon-exon junction complex); GO:0000184(biological_process:nuclear-transcribed mRNA catabolic process, nonsense-mediated decay); GO:0000381(biological_process:regulation of alternative mRNA splicing, via spliceosome); GO:0000166(molecular_function:nucleotide binding); GO:0003729(molecular_function:mRNA binding)	XP_024548993.1(hypothetical protein BCIN_05g07570 [Botrytis cinerea B05.10])	sp|Q5D018|RBM8A_DANRE(RNA-binding protein 8A OS=Danio rerio OX=7955 GN=rbm8a PE=2 SV=1)	5431160
	gene4492	rna5223	yes	BCIN_05g07600	2046	hypothetical protein	COG0477(S:Function unknown); ENOG4110TW0(U:Intracellular trafficking, secretion, and vesicular transport)	COG0477(RNA binding motif protein 8A); ENOG4110TW0(Fungal trichothecene efflux pump (TRI12))				PF07690.13(MFS_1:Major Facilitator Superfamily); PF00083.21(Sugar_tr:Sugar (and other) transporter); PF06609.10(TRI12:Fungal trichothecene efflux pump (TRI12))	GO:0016021(cellular_component:integral component of membrane); GO:0055085(biological_process:transmembrane transport)	CCD44079.1(similar to MFS multidrug transporter [Botrytis cinerea T4])	sp|C5H884|RADE_CHACV(Efflux pump radE OS=Chaetomium chiversii OX=155873 GN=radE PE=3 SV=1)	5431163
	gene7477	rna8793	yes	BCIN_10g00070	2007	hypothetical protein								XP_024551157.1(hypothetical protein BCIN_10g00070 [Botrytis cinerea B05.10])		36394541
	gene4961	rna5730	yes	BCIN_06g03840	2182	hypothetical protein	ENOG4111GIR(S:Function unknown); ENOG4111FPP(S:Function unknown); ENOG4110VQD(S:Function unknown)	ENOG4111GIR(-); ENOG4111FPP(-); ENOG4110VQD(Conserved hypothetical, protein)					GO:0016758(molecular_function:transferase activity, transferring hexosyl groups)	CCD48166.1(hypothetical protein BofuT4_P111790.1 [Botrytis cinerea T4])		5436696
	gene7628	rna8954	yes	BCIN_10g01590	2495	hypothetical protein	COG2270(S:Function unknown)	COG2270(-)				PF11700.5(ATG22:Vacuole effluxer Atg22 like); PF07690.13(MFS_1:Major Facilitator Superfamily)	GO:0034220(biological_process:ion transmembrane transport); GO:0016021(cellular_component:integral component of membrane); GO:0016020(cellular_component:membrane); GO:0005215(molecular_function:transporter activity)	XP_001555691.1(hypothetical protein BCIN_10g01590 [Botrytis cinerea B05.10])	sp|Q51IZ9|ATG22_MAGO7(Autophagy-related protein 22 OS=Magnaporthe oryzae (strain 70-15 / ATCC MYA-4617 / FGSC 8958) OX=242507 GN=ATG22 PE=3 SV=1)	5436298
	gene4493	rna5224	yes	BCIN_05g07610	4613	hypothetical protein	ENOG410YA42(S:Function unknown)	ENOG410YA42(-)						XP_024548996.1(hypothetical protein BCIN_05g07610 [Botrytis cinerea B05.10])		5431169
	gene1955	rna2336	yes	BCIN_02g07910	2216	hypothetical protein								XP_001551022.1(hypothetical protein BCIN_02g07910 [Botrytis cinerea B05.10])		5431546
	gene1956	rna2337	yes	BCIN_02g07920	1817	hypothetical protein	ENOG410YKE1(G:Carbohydrate transport and metabolism); ENOG4111E6T(S:Function unknown); COG2124(S:Function unknown); ENOG410YF24(S:Function unknown)	ENOG410YKE1(hydrolase family 76 protein); ENOG4111E6T(-); COG2124(-); ENOG410YF24(-)					GO:0016021(cellular_component:integral component of membrane)	XP_024547319.1(hypothetical protein BCIN_02g07920 [Botrytis cinerea B05.10])		5431548
	gene5452	rna6301	yes	BCIN_07g01140	1093	hypothetical protein	ENOG4110TJR(S:Function unknown)	ENOG4110TJR(Yip1 domain family)				PF04893.14(Yip1:Yip1 domain)	GO:0016021(cellular_component:integral component of membrane); GO:0005783(cellular_component:endoplasmic reticulum)	XP_001551514.1(hypothetical protein BCIN_07g01140 [Botrytis cinerea B05.10])	sp|Q9UTD3|YIP5_SCHPO(Protein YIP5 OS=Schizosaccharomyces pombe (strain 972 / ATCC 24843) OX=284812 GN=yip5 PE=3 SV=1)	5432023
	gene1954	rna2335	yes	BCIN_02g07900	2367	hypothetical protein	ENOG410XTMT(G:Carbohydrate transport and metabolism)	ENOG410XTMT(hydrolase family 76 protein)	K08257	E3.2.1.101		PF03663.11(Glyco_hydro_76:Glycosyl hydrolase family 76)	GO:0016787(molecular_function:hydrolase activity); GO:0016021(cellular_component:integral component of membrane); GO:0016020(cellular_component:membrane); GO:0016052(biological_process:carbohydrate catabolic process); GO:0016798(molecular_function:hydrolase activity, acting on glycosyl bonds); GO:0008152(biological_process:metabolic process); GO:0008496(molecular_function:mannan endo-1,6-alpha-ma…	XP_024547318.1(hypothetical protein BCIN_02g07900 [Botrytis cinerea B05.10])	sp|P36091|DCW1_YEAST(Mannan endo-1,6-alpha-mannosidase DCW1 OS=Saccharomyces cerevisiae (strain ATCC 204508 / S288c) OX=559292 GN=DCW1 PE=1 SV=1)	5431541
	gene1952	rna2332	yes	Bcgpi1	3015	Bcgpi1	ENOG410XSXI(S:Function unknown)	ENOG410XSXI(Phosphatidylinositol glycan anchor biosynthesis, class Q)	K03860	PIGQ, GPI1	map00563(Glycosylphosphatidylinositol (GPI)-anchor biosynthesis)	PF05024.12(Gpi1:N-acetylglucosaminyl transferase component (Gpi1))	GO:0016740(molecular_function:transferase activity); GO:0016020(cellular_component:membrane)	ESZ93429.1(N-acetylglucosaminyl transferase component [Sclerotinia borealis F-4128])	sp|O14357|GPI1_SCHPO(N-acetylglucosaminyl-phosphatidylinositol biosynthetic protein gpi1 OS=Schizosaccharomyces pombe (strain 972 / ATCC 24843) OX=284812 GN=gpi1 PE=2 SV=1)	5431533
	gene5456	rna6306	yes	Bcvps52	2429	Bcvps52	ENOG410XNZ1(U:Intracellular trafficking, secretion, and vesicular transport)	ENOG410XNZ1(vacuolar protein sorting 52 homolog (S. cerevisiae))	K20298	VPS52		PF04129.9(Vps52:Vps52 / Sac2 family); PF09763.6(Sec3_C:Exocyst complex component Sec3)		XP_024549623.1(Bcvps52 [Botrytis cinerea B05.10])	sp|Q9FVV6|VP52B_ARATH(Vacuolar protein sorting-associated protein 52 B OS=Arabidopsis thaliana OX=3702 GN=P2 PE=2 SV=1)	5432020
	gene1950	rna2330	yes	Bcrrp6	2826	Bcrrp6	COG0349(J:Translation, ribosomal structure and biogenesis)	COG0349(Exonuclease involved in the 3' processing of various precursor tRNAs. Initiates hydrolysis at the 3'-terminus of an RNA molecule and releases 5'-mononucleotides (By similarity))	K12591	RRP6, EXOSC10	map03018(RNA degradation)	PF01612.17(DNA_pol_A_exo1:3'-5' exonuclease); PF08066.9(PMC2NT:PMC2NT (NUC016) domain); PF00570.20(HRDC:HRDC domain)	GO:0008408(molecular_function:3'-5' exonuclease activity); GO:0003824(molecular_function:catalytic activity); GO:0097159(molecular_function:organic cyclic compound binding); GO:0000176(cellular_component:nuclear exosome (RNase complex)); GO:0000166(molecular_function:nucleotide binding); GO:0090304(biological_process:nucleic acid metabolic process); GO:0090305(biological_process:nucleic acid phos…	XP_001551029.2(Bcrrp6 [Botrytis cinerea B05.10])	sp|Q10146|RRP6_SCHPO(Exosome complex exonuclease rrp6 OS=Schizosaccharomyces pombe (strain 972 / ATCC 24843) OX=284812 GN=rrp6 PE=3 SV=2)	5431522
	gene5454	rna6304	yes	BCIN_07g01160	1964	hypothetical protein	COG1552(J:Translation, ribosomal structure and biogenesis); ENOG410XVJH(K:Transcription); ENOG4111S5X(K:Transcription)	COG1552(Ribosomal protein); ENOG410XVJH(transcription from RNA polymerase I promoter); ENOG4111S5X(RNA polymerase I specific transcription initiation factor Rrn7)	K02927	RP-L40e, RPL40	map03010(Ribosome)			XP_024549622.1(hypothetical protein BCIN_07g01160 [Botrytis cinerea B05.10])		5432022
	gene5459	rna6309	yes	Bcfun12	3572	Bcfun12	COG0532(S:Function unknown)	COG0532(-)	K03243	EIF5B	map03013(RNA transport)	PF00009.24(GTP_EFTU:Elongation factor Tu GTP binding domain); PF11987.5(IF-2:Translation-initiation factor 2); PF03144.22(GTP_EFTU_D2:Elongation factor Tu domain 2); PF01926.20(MMR_HSR1:50S ribosome-binding GTPase); PF14578.3(GTP_EFTU_D4:Elongation factor Tu domain 4); PF08477.10(Roc:Ras of Complex, Roc, domain of DAPkinase); PF03029.14(ATP_bind_1:Conserved hypothetical ATP binding protein)	GO:0003924(molecular_function:GTPase activity); GO:0005525(molecular_function:GTP binding)	XP_001551508.1(Bcfun12 [Botrytis cinerea B05.10])	sp|G0S8G9|IF2P_CHATD(Eukaryotic translation initiation factor 5B OS=Chaetomium thermophilum (strain DSM 1495 / CBS 144.50 / IMI 039719) OX=759272 GN=CTHT_0029840 PE=1 SV=2)	5432017
	gene5458	rna6308	yes	BCIN_07g01200	4599	hypothetical protein	ENOG4111HJU(S:Function unknown)	ENOG4111HJU(-)				PF10433.6(MMS1_N:Mono-functional DNA-alkylating methyl methanesulfonate N-term)		XP_024549624.1(hypothetical protein BCIN_07g01200 [Botrytis cinerea B05.10])		5432018
	gene3626	rna4255	yes	BCIN_04g05900	1075	hypothetical protein						PF04419.11(4F5:4F5 protein family)		XP_001557745.1(hypothetical protein BCIN_04g05900 [Botrytis cinerea B05.10])		5438300
	gene1957	rna2338	yes	BCIN_02g07930	1195	hypothetical protein	COG1028(S:Function unknown)	COG1028(-)				PF13561.3(adh_short_C2:Enoyl-(Acyl carrier protein) reductase); PF00106.22(adh_short:short chain dehydrogenase); PF08659.7(KR:KR domain); PF08643.7(DUF1776:Fungal family of unknown function (DUF1776))	GO:0055114(biological_process:oxidation-reduction process); GO:0016491(molecular_function:oxidoreductase activity)	XP_001551018.1(hypothetical protein BCIN_02g07930 [Botrytis cinerea B05.10])	sp|G0RNA2|LXR4_HYPJQ(L-xylo-3-hexulose reductase OS=Hypocrea jecorina (strain QM6a) OX=431241 GN=lxr4 PE=1 SV=1)	5431535
	gene1958	rna2339	yes	BCIN_02g07940	1455	hypothetical protein	ENOG410Z9ZS(S:Function unknown)	ENOG410Z9ZS(carrier protein)	K15109	SLC25A20_29, CACT, CACL, CRC1	map04714(Thermogenesis)	PF00153.24(Mito_carr:Mitochondrial carrier protein)	GO:0003735(molecular_function:structural constituent of ribosome); GO:0016020(cellular_component:membrane); GO:0006412(biological_process:translation)	XP_001551017.1(hypothetical protein BCIN_02g07940 [Botrytis cinerea B05.10])	sp|Q9CA93|BAC2_ARATH(Mitochondrial arginine transporter BAC2 OS=Arabidopsis thaliana OX=3702 GN=BAC2 PE=1 SV=1)	5431547
	gene6893	rna8073	yes	Bcprp24	3482	Bcprp24	ENOG410XP88(G:Carbohydrate transport and metabolism)	ENOG410XP88(trehalase)				PF00076.19(RRM_1:RNA recognition motif. (a.k.a. RRM, RBD, or RNP domain)); PF16842.2(RRM_occluded:Occluded RNA-recognition motif); PF05391.8(Lsm_interact:Lsm interaction motif)	GO:0005634(cellular_component:nucleus); GO:0003676(molecular_function:nucleic acid binding); GO:0000166(molecular_function:nucleotide binding)	XP_024550712.1(Bcprp24 [Botrytis cinerea B05.10])	sp|Q9USY2|YOW4_SCHPO(Uncharacterized RNA-binding protein C1861.04c OS=Schizosaccharomyces pombe (strain 972 / ATCC 24843) OX=284812 GN=SPBC1861.04c PE=4 SV=1)	5428298
	gene6892	rna8072	yes	BCIN_09g01320	2150	hypothetical protein	COG2224(G:Carbohydrate transport and metabolism)	COG2224(trehalase)	K01637	E4.1.3.1, aceA	map00630(Glyoxylate and dicarboxylate metabolism)	PF00463.18(ICL:Isocitrate lyase family); PF13714.3(PEP_mutase:Phosphoenolpyruvate phosphomutase)	GO:0005737(cellular_component:cytoplasm); GO:0046912(molecular_function:transferase activity, transferring acyl groups, acyl groups converted into alkyl on transfer); GO:0006097(biological_process:glyoxylate cycle); GO:0019752(biological_process:carboxylic acid metabolic process); GO:0004451(molecular_function:isocitrate lyase activity)	XP_001547840.1(hypothetical protein BCIN_09g01320 [Botrytis cinerea B05.10])	sp|P0CT06|ACEA_MAGO7(Isocitrate lyase OS=Magnaporthe oryzae (strain 70-15 / ATCC MYA-4617 / FGSC 8958) OX=242507 GN=ICL1 PE=1 SV=1)	5428297
	gene6891	rna8071	yes	Bctre1	3102	Bctre1	COG1626(G:Carbohydrate transport and metabolism)	COG1626(trehalase)	K01194	TREH, treA, treF	map00500(Starch and sucrose metabolism)	PF01204.15(Trehalase:Trehalase); PF07492.8(Trehalase_Ca-bi:Neutral trehalase Ca2+ binding domain)	GO:0005737(cellular_component:cytoplasm); GO:0004555(molecular_function:alpha,alpha-trehalase activity); GO:0005993(biological_process:trehalose catabolic process); GO:0005509(molecular_function:calcium ion binding)	XP_024550711.1(Bctre1 [Botrytis cinerea B05.10])	sp|O42783|TREB_NEUCR(Neutral trehalase OS=Neurospora crassa (strain ATCC 24698 / 74-OR23-1A / CBS 708.71 / DSM 1257 / FGSC 987) OX=367110 GN=treB PE=2 SV=2)	5428296
	gene6890	rna8070	yes	BCIN_09g01300	3206	hypothetical protein	ENOG410YPH2(S:Function unknown)	ENOG410YPH2(Conserved hypothetical, protein)				PF13632.3(Glyco_trans_2_3:Glycosyl transferase family group 2); PF00535.23(Glycos_transf_2:Glycosyl transferase family 2); PF13641.3(Glyco_tranf_2_3:Glycosyltransferase like family 2)	GO:0016021(cellular_component:integral component of membrane); GO:0016020(cellular_component:membrane); GO:0016740(molecular_function:transferase activity)	XP_024550710.1(hypothetical protein BCIN_09g01300 [Botrytis cinerea B05.10])		5428305
	gene6897	rna8077	yes	BCIN_09g01370	2025	hypothetical protein	ENOG4111H6A(S:Function unknown)	ENOG4111H6A(Conserved hypothetical, protein)						XP_001547834.1(hypothetical protein BCIN_09g01370 [Botrytis cinerea B05.10])		5428304
	gene6896	rna8076	yes	Bcmrc1	4450	Bcmrc1	ENOG410ZT89(S:Function unknown); ENOG41126YR(S:Function unknown)	ENOG410ZT89(Conserved hypothetical, protein); ENOG41126YR(mediator of replication checkpoint protein)	K11272	MRC1	map04111(Cell cycle - yeast)	PF09444.7(MRC1:MRC1-like domain)	GO:0033314(biological_process:mitotic DNA replication checkpoint); GO:0000403(molecular_function:Y-form DNA binding); GO:0000790(cellular_component:nuclear chromatin); GO:0031573(biological_process:intra-S DNA damage checkpoint)	XP_001547835.1(Bcmrc1 [Botrytis cinerea B05.10])		5428303
	gene3033	rna3571	yes	BCIN_03g09310	2438	hypothetical protein	ENOG410Y1SA(S:Function unknown)	ENOG410Y1SA(-)						XP_024548054.1(hypothetical protein BCIN_03g09310 [Botrytis cinerea B05.10])		36394073
	gene3032	rna3570	yes	BCIN_03g09300	1503	hypothetical protein	COG0388(J:Translation, ribosomal structure and biogenesis)	COG0388(Responsible for synthesis of pseudouridine from uracil- 55 in the psi GC loop of transfer RNAs (By similarity))	K14663	NTA1		PF00795.19(CN_hydrolase:Carbon-nitrogen hydrolase)	GO:0008418(molecular_function:protein-N-terminal asparagine amidohydrolase activity); GO:0016787(molecular_function:hydrolase activity); GO:0070773(molecular_function:protein-N-terminal glutamine amidohydrolase activity); GO:0006464(biological_process:cellular protein modification process); GO:0006807(biological_process:nitrogen compound metabolic process); GO:0030163(biological_process:protein c…	XP_024548052.1(hypothetical protein BCIN_03g09300 [Botrytis cinerea B05.10])	sp|O60178|NTA1_SCHPO(Protein N-terminal amidase OS=Schizosaccharomyces pombe (strain 972 / ATCC 24843) OX=284812 GN=nta1 PE=3 SV=1)	5426912
	gene3624	rna4253	yes	Bcaxl2	4140	Bcaxl2	ENOG4111NXB(S:Function unknown)	ENOG4111NXB(CADG)	K18637	AXL2		PF05345.9(He_PIG:Putative Ig domain); PF08693.7(SKG6:Transmembrane alpha-helix domain); PF14610.3(DUF4448:Protein of unknown function (DUF4448))		XP_001557743.2(Bcaxl2 [Botrytis cinerea B05.10])	sp|P38928|AXL2_YEAST(Axial budding pattern protein 2 OS=Saccharomyces cerevisiae (strain ATCC 204508 / S288c) OX=559292 GN=AXL2 PE=1 SV=1)	5438302
	gene6899	rna8079	yes	Bcutp15	2207	Bcutp15	ENOG410XNZ0(S:Function unknown)	ENOG410XNZ0(U3 small nucleolar)	K14549	UTP15	map03008(Ribosome biogenesis in eukaryotes)	PF09384.7(UTP15_C:UTP15 C terminal); PF00400.29(WD40:WD domain, G-beta repeat)	GO:0005829(cellular_component:cytosol); GO:0072686(cellular_component:mitotic spindle); GO:0006364(biological_process:rRNA processing); GO:0005730(cellular_component:nucleolus)	XP_001547832.1(Bcutp15 [Botrytis cinerea B05.10])	sp|O94365|UTP15_SCHPO(U3 small nucleolar RNA-associated protein 15 OS=Schizosaccharomyces pombe (strain 972 / ATCC 24843) OX=284812 GN=utp15 PE=3 SV=1)	5428287
	gene6898	rna8078	yes	BCIN_09g01380	1529	hypothetical protein	ENOG4111S8P(S:Function unknown)	ENOG4111S8P(-)						XP_024550714.1(hypothetical protein BCIN_09g01380 [Botrytis cinerea B05.10])		5428313
	gene3036	rna3579	no	BCIN_03g09318	1467	hypothetical protein	ENOG4111ZW9(S:Function unknown); ENOG410YMP7(S:Function unknown); COG0596(S:Function unknown)	ENOG4111ZW9(-); ENOG410YMP7(-); COG0596(-)				PF12697.4(Abhydrolase_6:Alpha/beta hydrolase family)		XP_001545283.2(hypothetical protein BCIN_03g09318 [Botrytis cinerea B05.10])		5425738
	gene3036	rna3578	yes	BCIN_03g09318	1522	hypothetical protein	ENOG4111ZW9(S:Function unknown); ENOG410YMP7(S:Function unknown); COG0596(S:Function unknown)	ENOG4111ZW9(-); ENOG410YMP7(-); COG0596(Alpha beta hydrolase)				PF12697.4(Abhydrolase_6:Alpha/beta hydrolase family)		XP_001545283.2(hypothetical protein BCIN_03g09318 [Botrytis cinerea B05.10])		5425738
	gene3622	rna4251	no	BCIN_04g05860	776	hypothetical protein	COG0406(G:Carbohydrate transport and metabolism)	COG0406(Phosphoglycerate mutase)	K15634	gpmB	map00010(Glycolysis / Gluconeogenesis); map00260(Glycine, serine and threonine metabolism); map00680(Methane metabolism)	PF00300.19(His_Phos_1:Histidine phosphatase superfamily (branch 1))	GO:0016311(biological_process:dephosphorylation); GO:0050278(molecular_function:sedoheptulose-bisphosphatase activity); GO:0005829(cellular_component:cytosol)	EMR91318.1(putative phosphoglycerate mutase protein [Botrytis cinerea BcDW1])	sp|P36136|SHB17_YEAST(Sedoheptulose 1,7-bisphosphatase OS=Saccharomyces cerevisiae (strain ATCC 204508 / S288c) OX=559292 GN=SHB17 PE=1 SV=1)	5438305
	gene526	rna634	no	BCIN_01g05290	2106	hypothetical protein	ENOG410YMPX(S:Function unknown)	ENOG410YMPX(-)				PF00651.28(BTB:BTB/POZ domain)		XP_024546306.1(hypothetical protein BCIN_01g05290 [Botrytis cinerea B05.10])		5442062
	gene7475	rna8791	yes	BCIN_10g00050	702	hypothetical protein								XP_024551156.1(hypothetical protein BCIN_10g00050 [Botrytis cinerea B05.10])		36394540
	gene3622	rna4250	yes	BCIN_04g05860	853	hypothetical protein	COG0406(S:Function unknown)	COG0406(Pentatricopeptide repeat-containing protein)	K15634	gpmB	map00010(Glycolysis / Gluconeogenesis); map00260(Glycine, serine and threonine metabolism); map00680(Methane metabolism)	PF00300.19(His_Phos_1:Histidine phosphatase superfamily (branch 1))	GO:0016311(biological_process:dephosphorylation); GO:0050278(molecular_function:sedoheptulose-bisphosphatase activity); GO:0005829(cellular_component:cytosol)	XP_024548467.1(hypothetical protein BCIN_04g05860 [Botrytis cinerea B05.10])	sp|P36136|SHB17_YEAST(Sedoheptulose 1,7-bisphosphatase OS=Saccharomyces cerevisiae (strain ATCC 204508 / S288c) OX=559292 GN=SHB17 PE=1 SV=1)	5438305
	gene11224	rna13058	yes	BCIN_16g00820	3109	hypothetical protein	COG1132(G:Carbohydrate transport and metabolism)	COG1132(hydrolase family 71 protein)	K02021	ABC.MR		PF00664.20(ABC_membrane:ABC transporter transmembrane region); PF00005.24(ABC_tran:ABC transporter); PF02463.16(SMC_N:RecF/RecN/SMC N terminal domain)	GO:0042626(molecular_function:ATPase activity, coupled to transmembrane movement of substances); GO:0016021(cellular_component:integral component of membrane); GO:0055085(biological_process:transmembrane transport); GO:0005524(molecular_function:ATP binding)	XP_001551106.2(hypothetical protein BCIN_16g00820 [Botrytis cinerea B05.10])	sp|Q9Y7M7|MDL1_SCHPO(ATP-dependent permease MDL1, mitochondrial OS=Schizosaccharomyces pombe (strain 972 / ATCC 24843) OX=284812 GN=mdl1 PE=3 SV=1)	5431647
	gene11225	rna13059	yes	Bccdc37	1872	Bccdc37	ENOG410XTCZ(S:Function unknown); COG5034(B:Chromatin structure and dynamics)	ENOG410XTCZ(cell division cycle 37 homolog (S); COG5034(Inhibitor of growth family member)	K09554	CDC37		PF03234.11(CDC37_N:Cdc37 N terminal kinase binding); PF08565.8(CDC37_M:Cdc37 Hsp90 binding domain); PF08564.7(CDC37_C:Cdc37 C terminal domain)	GO:0005737(cellular_component:cytoplasm); GO:0050821(biological_process:protein stabilization); GO:0006457(biological_process:protein folding); GO:0031072(molecular_function:heat shock protein binding); GO:0051087(molecular_function:chaperone binding); GO:0051082(molecular_function:unfolded protein binding); GO:0019901(molecular_function:protein kinase binding)	XP_001551107.1(Bccdc37 [Botrytis cinerea B05.10])	sp|O94740|CDC37_SCHPO(Hsp90 co-chaperone Cdc37 OS=Schizosaccharomyces pombe (strain 972 / ATCC 24843) OX=284812 GN=cdc37 PE=1 SV=1)	5431646
	gene3134	rna3697	yes	BCIN_04g00970	1793	hypothetical protein	ENOG410YKY8(S:Function unknown)	ENOG410YKY8(-)				PF02892.12(zf-BED:BED zinc finger)		XP_024548130.1(hypothetical protein BCIN_04g00970 [Botrytis cinerea B05.10])		5434951
	gene11219	rna13051	no	BCIN_16g00770	2556	hypothetical protein	COG2124(L:Replication, recombination and repair)	COG2124(DNA polymerase iii)				PF00067.19(p450:Cytochrome P450)	GO:0004497(molecular_function:monooxygenase activity); GO:0020037(molecular_function:heme binding); GO:0016021(cellular_component:integral component of membrane); GO:0016705(molecular_function:oxidoreductase activity, acting on paired donors, with incorporation or reduction of molecular oxygen); GO:0005506(molecular_function:iron ion binding); GO:0055114(biological_process:oxidation-reduction pro…	XP_024553651.1(hypothetical protein BCIN_16g00770 [Botrytis cinerea B05.10])	sp|P0DPA7|PSIH_PSICU(Tryptamine 4-monooxygenase OS=Psilocybe cubensis OX=181762 GN=psiH PE=1 SV=1)	5431609
	gene11219	rna13052	no	BCIN_16g00770	2601	hypothetical protein	COG2124(Q:Secondary metabolites biosynthesis, transport and catabolism)	COG2124(Cytochrome p450)				PF00067.19(p450:Cytochrome P450)	GO:0004497(molecular_function:monooxygenase activity); GO:0020037(molecular_function:heme binding); GO:0016021(cellular_component:integral component of membrane); GO:0016705(molecular_function:oxidoreductase activity, acting on paired donors, with incorporation or reduction of molecular oxygen); GO:0005506(molecular_function:iron ion binding); GO:0055114(biological_process:oxidation-reduction pro…	XP_024553651.1(hypothetical protein BCIN_16g00770 [Botrytis cinerea B05.10])	sp|P0DPA7|PSIH_PSICU(Tryptamine 4-monooxygenase OS=Psilocybe cubensis OX=181762 GN=psiH PE=1 SV=1)	5431609
	gene11219	rna13053	yes	BCIN_16g00770	2666	hypothetical protein	COG2124(Q:Secondary metabolites biosynthesis, transport and catabolism)	COG2124(Cytochrome p450)				PF00067.19(p450:Cytochrome P450)	GO:0004497(molecular_function:monooxygenase activity); GO:0020037(molecular_function:heme binding); GO:0016021(cellular_component:integral component of membrane); GO:0016705(molecular_function:oxidoreductase activity, acting on paired donors, with incorporation or reduction of molecular oxygen); GO:0005506(molecular_function:iron ion binding); GO:0055114(biological_process:oxidation-reduction pro…	XP_024553651.1(hypothetical protein BCIN_16g00770 [Botrytis cinerea B05.10])	sp|Q0CJ57|ATE_ASPTN(Cytochrome P450 monooxygenase atE OS=Aspergillus terreus (strain NIH 2624 / FGSC A1156) OX=341663 GN=atE PE=1 SV=1)	5431609
	gene11220	rna13054	yes	BCIN_16g00780	1097	hypothetical protein								XP_024553653.1(hypothetical protein BCIN_16g00780 [Botrytis cinerea B05.10])		5431606
	gene11221	rna13055	yes	BCIN_16g00790	553	hypothetical protein	ENOG4110BEU(O:Posttranslational modification, protein turnover, chaperones); ENOG4111H6V(O:Posttranslational modification, protein turnover, chaperones); ENOG410XS7J(G:Carbohydrate transport and metabolism)	ENOG4110BEU(Glycosyl hydrolase family 71); ENOG4111H6V(Glycosyl hydrolase family 71); ENOG410XS7J(glycoside hydrolase family 71 protein)				PF03659.11(Glyco_hydro_71:Glycosyl hydrolase family 71)		XP_024553654.1(hypothetical protein BCIN_16g00790 [Botrytis cinerea B05.10])	sp|O13716|AGN1_SCHPO(Glucan endo-1,3-alpha-glucosidase agn1 OS=Schizosaccharomyces pombe (strain 972 / ATCC 24843) OX=284812 GN=agn1 PE=1 SV=2)	36394980
	gene11222	rna13056	yes	BCIN_16g00800	2277	hypothetical protein	ENOG4111H6V(G:Carbohydrate transport and metabolism); ENOG4111QMB(S:Function unknown)	ENOG4111H6V(hydrolase family 71 protein); ENOG4111QMB(GDSL-like Lipase/Acylhydrolase)				PF03659.11(Glyco_hydro_71:Glycosyl hydrolase family 71)		XP_024553655.1(hypothetical protein BCIN_16g00800 [Botrytis cinerea B05.10])		5431595
	gene11223	rna13057	yes	BCIN_16g00810	1157	hypothetical protein								XP_024553656.1(hypothetical protein BCIN_16g00810 [Botrytis cinerea B05.10])		5431604
	gene2321	rna2759	yes	BCIN_03g02180	987	hypothetical protein			K02324	POLE	map00230(Purine metabolism); map00240(Pyrimidine metabolism); map03030(DNA replication); map03410(Base excision repair); map03420(Nucleotide excision repair)			XP_024547573.1(hypothetical protein BCIN_03g02180 [Botrytis cinerea B05.10])		36394012
	gene4236	rna4937	yes	Bcpsf3	963	Bcpsf3	COG5138(S:Function unknown)	COG5138(DNA replication complex GINS protein)	K10734	GINS3		PF05916.8(Sld5:GINS complex protein)		XP_024548834.1(Bcpsf3 [Botrytis cinerea B05.10])	sp|Q4WQ54|PSF3_ASPFU(DNA replication complex GINS protein psf3 OS=Neosartorya fumigata (strain ATCC MYA-4609 / Af293 / CBS 101355 / FGSC A1100) OX=330879 GN=psf3 PE=3 SV=2)	36394194
	gene8561	rna9999	yes	Erg2	1479	Erg2	ENOG410YD7P(S:Function unknown)	ENOG410YD7P(Tat specific factor 1)	K13093	HTATSF1		PF00076.19(RRM_1:RNA recognition motif. (a.k.a. RRM, RBD, or RNP domain))	GO:0000398(biological_process:mRNA splicing, via spliceosome); GO:0000166(molecular_function:nucleotide binding); GO:0003723(molecular_function:RNA binding); GO:0003676(molecular_function:nucleic acid binding); GO:0005686(cellular_component:U2 snRNP); GO:0005684(cellular_component:U2-type spliceosomal complex)	XP_001558455.1(Erg2 [Botrytis cinerea B05.10])	sp|O43120|UAP2_SCHPO(Splicing factor U2AF-associated protein 2 OS=Schizosaccharomyces pombe (strain 972 / ATCC 24843) OX=284812 GN=uap2 PE=1 SV=1)	5439067
	gene1668	rna2014	yes	BCIN_02g05010	2667	hypothetical protein								XP_024547121.1(hypothetical protein BCIN_02g05010 [Botrytis cinerea B05.10])		36393940
	gene3131	rna3694	yes	BCIN_04g00940	4025	hypothetical protein	COG0457(S:Function unknown); COG0775(F:Nucleotide transport and metabolism); ENOG410XQGY(S:Function unknown); ENOG41117YD(S:Function unknown)	COG0457(Ankyrin Repeat); COG0775(Catalyzes the irreversible cleavage of the glycosidic bond in both 5'-methylthioadenosine (MTA) and S- adenosylhomocysteine (SAH AdoHcy) to adenine and the corresponding thioribose, 5'-methylthioribose and S-ribosylhomocysteine, respectively (By similarity)); ENOG410XQGY(repeat protein); ENOG41117YD(repeat-containing protein)				PF13374.3(TPR_10:Tetratricopeptide repeat); PF13424.3(TPR_12:Tetratricopeptide repeat); PF17107.2(SesA:N-terminal domain on NACHT_NTPase and P-loop NTPases); PF13176.3(TPR_7:Tetratricopeptide repeat); PF00931.19(NB-ARC:NB-ARC domain); PF13401.3(AAA_22:AAA domain); PF13191.3(AAA_16:AAA ATPase domain)		XP_024548128.1(hypothetical protein BCIN_04g00940 [Botrytis cinerea B05.10])	sp|Q7Z494|NPHP3_HUMAN(Nephrocystin-3 OS=Homo sapiens OX=9606 GN=NPHP3 PE=1 SV=1)	5435001
	gene7084	rna8298	yes	BCIN_09g03270	4653	hypothetical protein	ENOG410XNQ0(S:Function unknown); ENOG4111CZC(S:Function unknown)	ENOG410XNQ0(-); ENOG4111CZC(-)				PF00069.22(Pkinase:Protein kinase domain); PF16797.2(Fungal_KA1:Fungal kinase associated-1 domain); PF07714.14(Pkinase_Tyr:Protein tyrosine kinase); PF14531.3(Kinase-like:Kinase-like)	GO:0006468(biological_process:protein phosphorylation); GO:0005634(cellular_component:nucleus); GO:0004674(molecular_function:protein serine/threonine kinase activity); GO:0005938(cellular_component:cell cortex); GO:0035556(biological_process:intracellular signal transduction); GO:0005524(molecular_function:ATP binding)	XP_024550836.1(hypothetical protein BCIN_09g03270 [Botrytis cinerea B05.10])	sp|P34244|HSL1_YEAST(Probable serine/threonine-protein kinase HSL1 OS=Saccharomyces cerevisiae (strain ATCC 204508 / S288c) OX=559292 GN=HSL1 PE=1 SV=2)	5429089
	gene7083	rna8297	yes	BCIN_09g03260	4467	hypothetical protein	COG5048(S:Function unknown)	COG5048(-)				PF00096.23(zf-C2H2:Zinc finger, C2H2 type); PF13465.3(zf-H2C2_2:Zinc-finger double domain); PF13894.3(zf-C2H2_4:C2H2-type zinc finger)	GO:0005488(molecular_function:binding)	XP_001548571.1(hypothetical protein BCIN_09g03260 [Botrytis cinerea B05.10])	sp|P17036|ZNF3_HUMAN(Zinc finger protein 3 OS=Homo sapiens OX=9606 GN=ZNF3 PE=1 SV=3)	5429093
	gene6189	rna7217	no	BCIN_08g01390	3543	hypothetical protein	ENOG410Y9X7(S:Function unknown)	ENOG410Y9X7(Conserved hypothetical, protein)						XP_024550177.1(hypothetical protein BCIN_08g01390 [Botrytis cinerea B05.10])		36394382
	gene7081	rna8295	yes	BCIN_09g03240	2414	hypothetical protein	ENOG4110U6T(S:Function unknown); ENOG410YEC0(S:Function unknown); ENOG410YAVD(S:Function unknown)	ENOG4110U6T(GDP-fucose protein O-fucosyltransferase); ENOG410YEC0(-); ENOG410YAVD(-)				PF10250.6(O-FucT:GDP-fucose protein O-fucosyltransferase)	GO:0005634(cellular_component:nucleus); GO:0003713(molecular_function:transcription coactivator activity); GO:0009062(biological_process:fatty acid catabolic process); GO:0019432(biological_process:triglyceride biosynthetic process); GO:0045944(biological_process:positive regulation of transcription from RNA polymerase II promoter); GO:0008195(molecular_function:phosphatidate phosphatase activity)	XP_001548576.2(hypothetical protein BCIN_09g03240 [Botrytis cinerea B05.10])		5429095
	gene7080	rna8294	yes	BCIN_09g03230	2445	hypothetical protein	ENOG411074Z(I:Lipid transport and metabolism); ENOG410XPDN(T:Signal transduction mechanisms); ENOG4111F5V(I:Lipid transport and metabolism)	ENOG411074Z(fatty acid desaturase); ENOG410XPDN(phosphoinositide-3-kinase, regulatory subunit 4); ENOG4111F5V(Fatty acid desaturase)	K08333	PIK3R4, VPS15		PF00487.21(FA_desaturase:Fatty acid desaturase)	GO:0016021(cellular_component:integral component of membrane); GO:0006629(biological_process:lipid metabolic process)	XP_024550835.1(hypothetical protein BCIN_09g03230 [Botrytis cinerea B05.10])		5429045
	gene7079	rna8293	yes	Bcfum1	2111	Bcfum1	COG0114(K:Transcription)	COG0114(transcriptional coactivator HFI1 ADA1)	K01679	E4.2.1.2B, fumC, FH	map00020(Citrate cycle (TCA cycle)); map00620(Pyruvate metabolism)	PF00206.17(Lyase_1:Lyase); PF10415.6(FumaraseC_C:Fumarase C C-terminus)	GO:0005829(cellular_component:cytosol); GO:0004333(molecular_function:fumarate hydratase activity); GO:0051262(biological_process:protein tetramerization); GO:0006099(biological_process:tricarboxylic acid cycle); GO:0006106(biological_process:fumarate metabolic process); GO:0005739(cellular_component:mitochondrion); GO:0045239(cellular_component:tricarboxylic acid cycle enzyme complex); GO:000610…	XP_001548578.1(Bcfum1 [Botrytis cinerea B05.10])	sp|P55250|FUMH_RHIOR(Fumarate hydratase, mitochondrial OS=Rhizopus oryzae OX=64495 GN=FUMR PE=3 SV=1)	5429046
	gene7078	rna8292	yes	Bchfi1	1930	Bchfi1	ENOG4111I1V(K:Transcription)	ENOG4111I1V(transcriptional coactivator HFI1 ADA1)	K11362	HFI1, ADA1		PF12767.4(SAGA-Tad1:Transcriptional regulator of RNA polII, SAGA, subunit)	GO:0000124(cellular_component:SAGA complex)	XP_024550834.1(Bchfi1 [Botrytis cinerea B05.10])	sp|O94301|HFI1_SCHPO(Transcriptional coactivator hfi1 OS=Schizosaccharomyces pombe (strain 972 / ATCC 24843) OX=284812 GN=hfi1 PE=3 SV=1)	5429048
	gene7077	rna8291	yes	Bcspc98	3402	Bcspc98	ENOG410XQ5B(S:Function unknown)	ENOG410XQ5B(Tubulin, gamma complex associated protein)	K16570	TUBGCP3, GCP3		PF04130.10(Spc97_Spc98:Spc97 / Spc98 family)	GO:0005737(cellular_component:cytoplasm); GO:0007020(biological_process:microtubule nucleation); GO:0007126(biological_process:meiotic nuclear division); GO:0005200(molecular_function:structural constituent of cytoskeleton); GO:0051298(biological_process:centrosome duplication); GO:0044732(cellular_component:mitotic spindle pole body); GO:0005813(cellular_component:centrosome); GO:0005829(cellula…	XP_001548581.1(Bcspc98 [Botrytis cinerea B05.10])	sp|Q9USQ2|ALP6_SCHPO(Spindle pole body component alp6 OS=Schizosaccharomyces pombe (strain 972 / ATCC 24843) OX=284812 GN=alp6 PE=1 SV=2)	5429049
	gene7076	rna8290	yes	Bcinn1	5065	Bcinn1	ENOG4111F2F(S:Function unknown)	ENOG4111F2F(conserved serine proline-rich protein)				PF00168.27(C2:C2 domain)	GO:0005783(cellular_component:endoplasmic reticulum)	XP_001548582.2(Bcinn1 [Botrytis cinerea B05.10])	sp|O94701|INN1_SCHPO(Ingression protein fic1 OS=Schizosaccharomyces pombe (strain 972 / ATCC 24843) OX=284812 GN=fic1 PE=1 SV=1)	5429050
	gene10442	rna12088	yes	BCIN_14g04300	1139	hypothetical protein							GO:0016021(cellular_component:integral component of membrane)	XP_024553049.1(hypothetical protein BCIN_14g04300 [Botrytis cinerea B05.10])		5428363
	gene6952	rna8140	no	BCIN_09g01940	2584	hypothetical protein						PF00856.25(SET:SET domain)		XP_001550457.2(hypothetical protein BCIN_09g01940 [Botrytis cinerea B05.10])		5430952
	gene8560	rna9998	yes	BCIN_11g04670	1290	hypothetical protein								XP_001558456.1(hypothetical protein BCIN_11g04670 [Botrytis cinerea B05.10])		5439068
	gene1667	rna2013	yes	Bcsys1	1126	Bcsys1	ENOG4111H59(S:Function unknown)	ENOG4111H59(SYS1 Golgi-localized integral membrane protein homolog (S. cerevisiae))	K20318	SYS1		PF09801.6(SYS1:Integral membrane protein S linking to the trans Golgi network)	GO:0006895(biological_process:Golgi to endosome transport); GO:0000042(biological_process:protein targeting to Golgi); GO:0005829(cellular_component:cytosol); GO:0005802(cellular_component:trans-Golgi network); GO:0043001(biological_process:Golgi to plasma membrane protein transport); GO:0030173(cellular_component:integral component of Golgi membrane); GO:0016021(cellular_component:integral compo…	XP_024547120.1(Bcsys1 [Botrytis cinerea B05.10])	sp|P41544|SYS1_YEAST(Protein SYS1 OS=Saccharomyces cerevisiae (strain ATCC 204508 / S288c) OX=559292 GN=SYS1 PE=1 SV=1)	36393939
	gene10554	rna12216	yes	BCIN_14g05450	923	hypothetical protein	ENOG4111VFK(S:Function unknown)	ENOG4111VFK(stress responsive A B Barrel)				PF07876.9(Dabb:Stress responsive A/B Barrel Domain)		XP_024553124.1(hypothetical protein BCIN_14g05450 [Botrytis cinerea B05.10])		5430720
	gene9447	rna10980	yes	BCIN_13g00160	922	hypothetical protein	COG1024(C:Energy production and conversion); ENOG4111DUX(S:Function unknown)	COG1024(alcohol dehydrogenase); ENOG4111DUX(Enoyl-CoA hydratase/isomerase family)				PF00378.17(ECH_1:Enoyl-CoA hydratase/isomerase)		XP_024552412.1(hypothetical protein BCIN_13g00160 [Botrytis cinerea B05.10])		36394763
	gene11492	rna13429	yes	Bccys4	2252	Bccys4	COG0517(K:Transcription); COG0031(K:Transcription)	COG0517(Transcription factor that plays a role in the activation of archaeal genes transcribed by RNA polymerase. Facilitates transcription initiation by enhancing TATA-box recognition by TATA-box-binding protein (Tbp), and transcription factor B (Tfb) and RNA polymerase recruitment. Not absolutely required for transcription in vitro, but particularly important in cases where Tbp or Tfb function …	K01697	CBS	map00260(Glycine, serine and threonine metabolism); map00270(Cysteine and methionine metabolism)	PF00291.22(PALP:Pyridoxal-phosphate dependent enzyme); PF00571.25(CBS:CBS domain)	GO:0005737(cellular_component:cytoplasm); GO:0004122(molecular_function:cystathionine beta-synthase activity); GO:0004124(molecular_function:cysteine synthase activity); GO:0006535(biological_process:cysteine biosynthetic process from serine); GO:0019343(biological_process:cysteine biosynthetic process via cystathionine); GO:0030170(molecular_function:pyridoxal phosphate binding)	XP_024553910.1(Bccys4 [Botrytis cinerea B05.10])	sp|P32582|CBS_YEAST(Cystathionine beta-synthase OS=Saccharomyces cerevisiae (strain ATCC 204508 / S288c) OX=559292 GN=CYS4 PE=1 SV=1)	5431264
	gene11491	rna13428	yes	Bctfa1	2190	Bctfa1	COG1675(K:Transcription)	COG1675(Transcription factor that plays a role in the activation of archaeal genes transcribed by RNA polymerase. Facilitates transcription initiation by enhancing TATA-box recognition by TATA-box-binding protein (Tbp), and transcription factor B (Tfb) and RNA polymerase recruitment. Not absolutely required for transcription in vitro, but particularly important in cases where Tbp or Tfb function …	K03136	TFIIE1, GTF2E1, TFA1, tfe	map03022(Basal transcription factors)	PF02002.14(TFIIE_alpha:TFIIE alpha subunit)	GO:0043565(molecular_function:sequence-specific DNA binding); GO:0005634(cellular_component:nucleus); GO:0006367(biological_process:transcription initiation from RNA polymerase II promoter)	XP_001550764.1(Bctfa1 [Botrytis cinerea B05.10])	sp|Q9P3W1|T2EA_SCHPO(Transcription initiation factor IIE subunit alpha OS=Schizosaccharomyces pombe (strain 972 / ATCC 24843) OX=284812 GN=tfa1 PE=1 SV=3)	5431265
	gene9276	rna10799	yes	BCIN_12g05270	1077	hypothetical protein	ENOG410Y9GV(S:Function unknown); ENOG4110WI0(S:Function unknown); ENOG41115Z6(S:Function unknown); ENOG4111MU6(S:Function unknown); ENOG410ZMUB(S:Function unknown); ENOG410YIBV(S:Function unknown); ENOG4111657(S:Function unknown)	ENOG410Y9GV(Heterokaryon incompatibility protein (HET)); ENOG4110WI0(Heterokaryon incompatibility protein); ENOG41115Z6(Heterokaryon incompatibility protein (HET)); ENOG4111MU6(Heterokaryon incompatibility protein (HET)); ENOG410ZMUB(Heterokaryon incompatibility protein (HET)); ENOG410YIBV(Heterokaryon incompatibility protein (HET)); ENOG4111657(Heterokaryon incompatibility protein (HET))				PF06985.8(HET:Heterokaryon incompatibility protein (HET))		XP_001553843.1(hypothetical protein BCIN_12g05270 [Botrytis cinerea B05.10])	sp|Q9UV10|HET6_NEUCR(Heterokaryon incompatibility protein 6, OR allele OS=Neurospora crassa (strain ATCC 24698 / 74-OR23-1A / CBS 708.71 / DSM 1257 / FGSC 987) OX=367110 GN=het-6 PE=4 SV=1)	5434381
	gene11485	rna13421	yes	BCIN_16g03430	2587	hypothetical protein	ENOG410XPTR(S:Function unknown)	ENOG410XPTR(Twinfilin, actin-binding protein, homolog)	K15378	SLC45A1_2_4				XP_024553908.1(hypothetical protein BCIN_16g03430 [Botrytis cinerea B05.10])	sp|O14091|SUT1_SCHPO(General alpha-glucoside permease OS=Schizosaccharomyces pombe (strain 972 / ATCC 24843) OX=284812 GN=sut1 PE=3 SV=1)	5431274
	gene11484	rna13420	yes	BCIN_16g03420	1283	hypothetical protein	ENOG410YAYP(S:Function unknown)	ENOG410YAYP(Twinfilin, actin-binding protein, homolog)	K15100	SLC25A1, CTP		PF00153.24(Mito_carr:Mitochondrial carrier protein)	GO:0003735(molecular_function:structural constituent of ribosome); GO:0016021(cellular_component:integral component of membrane); GO:0055085(biological_process:transmembrane transport); GO:0006412(biological_process:translation)	XP_024553907.1(hypothetical protein BCIN_16g03420 [Botrytis cinerea B05.10])	sp|P33303|SFC1_YEAST(Succinate/fumarate mitochondrial transporter OS=Saccharomyces cerevisiae (strain ATCC 204508 / S288c) OX=559292 GN=SFC1 PE=1 SV=2)	5431276
	gene11487	rna13423	yes	BCIN_16g03450	1455	hypothetical protein	COG0596(S:Function unknown)	COG0596(-)				PF00561.17(Abhydrolase_1:alpha/beta hydrolase fold); PF12697.4(Abhydrolase_6:Alpha/beta hydrolase family); PF12146.5(Hydrolase_4:Serine aminopeptidase, S33)		XP_001550768.1(hypothetical protein BCIN_16g03450 [Botrytis cinerea B05.10])	sp|O34592|YDJP_BACSU(AB hydrolase superfamily protein YdjP OS=Bacillus subtilis (strain 168) OX=224308 GN=ydjP PE=2 SV=1)	5431269
	gene11486	rna13422	yes	BCIN_16g03440	2222	hypothetical protein	ENOG410XZNR(S:Function unknown); ENOG4110V8V(S:Function unknown)	ENOG410XZNR(-); ENOG4110V8V(-)				PF12855.4(Ecl1:Life-span regulatory factor)		XP_001550769.1(hypothetical protein BCIN_16g03440 [Botrytis cinerea B05.10])		5431270
	gene11489	rna13425	yes	BCIN_16g03470	1401	hypothetical protein								XP_024553909.1(hypothetical protein BCIN_16g03470 [Botrytis cinerea B05.10])		5431267
	gene11488	rna13424	yes	BCIN_16g03460	1078	hypothetical protein	ENOG410YEQZ(S:Function unknown); ENOG410XS5J(S:Function unknown)	ENOG410YEQZ(-); ENOG410XS5J(-)	K00472	P4HA	map00330(Arginine and proline metabolism)	PF13640.3(2OG-FeII_Oxy_3:2OG-Fe(II) oxygenase superfamily)	GO:0031418(molecular_function:L-ascorbic acid binding); GO:0016021(cellular_component:integral component of membrane); GO:0016705(molecular_function:oxidoreductase activity, acting on paired donors, with incorporation or reduction of molecular oxygen); GO:0005506(molecular_function:iron ion binding); GO:0055114(biological_process:oxidation-reduction process)	XP_001550767.2(hypothetical protein BCIN_16g03460 [Botrytis cinerea B05.10])	sp|Q6W3F0|P4HA3_MOUSE(Prolyl 4-hydroxylase subunit alpha-3 OS=Mus musculus OX=10090 GN=P4ha3 PE=2 SV=1)	5431268
	gene11490	rna13427	yes	Bcpus1	2290	Bcpus1	COG0101(S:Function unknown)	COG0101(prolyl 4-hydroxylase)	K06173	truA, PUS1		PF01416.17(PseudoU_synth_1:tRNA pseudouridine synthase)	GO:0001522(biological_process:pseudouridine synthesis); GO:0003723(molecular_function:RNA binding); GO:0009982(molecular_function:pseudouridine synthase activity); GO:0009451(biological_process:RNA modification)	XP_001550765.1(Bcpus1 [Botrytis cinerea B05.10])	sp|Q6CC39|PUS1_YARLI(tRNA pseudouridine synthase 1 OS=Yarrowia lipolytica (strain CLIB 122 / E 150) OX=284591 GN=PUS1 PE=3 SV=1)	5431266
	gene11489	rna13426	no	BCIN_16g03470	1272	hypothetical protein								XP_001550766.2(hypothetical protein BCIN_16g03470 [Botrytis cinerea B05.10])		5431267
	gene3128	rna3690	no	BCIN_04g00910	1609	hypothetical protein	ENOG4111HQG(S:Function unknown); ENOG4111RD7(S:Function unknown); ENOG4111AQV(S:Function unknown); ENOG410YEWM(S:Function unknown); ENOG4110WM1(S:Function unknown)	ENOG4111HQG(-); ENOG4111RD7(-); ENOG4111AQV(-); ENOG410YEWM(CorA-like Mg2+ transporter protein); ENOG4110WM1(-)						XP_024548126.1(hypothetical protein BCIN_04g00910 [Botrytis cinerea B05.10])		5434996
	gene8613	rna10056	yes	BCIN_11g05200	897	hypothetical protein	ENOG4111HVE(S:Function unknown)	ENOG4111HVE(Caffeine-induced death protein)				PF09774.6(Cid2:Caffeine-induced death protein 2)		XP_001558388.1(hypothetical protein BCIN_11g05200 [Botrytis cinerea B05.10])		5438995
	gene3128	rna3691	yes	BCIN_04g00910	1653	hypothetical protein	ENOG4111HQG(S:Function unknown); ENOG4111RD7(S:Function unknown); ENOG4111AQV(S:Function unknown); ENOG410YEWM(S:Function unknown); ENOG4110WM1(S:Function unknown)	ENOG4111HQG(-); ENOG4111RD7(-); ENOG4111AQV(-); ENOG410YEWM(CorA-like Mg2+ transporter protein); ENOG4110WM1(-)						XP_024548126.1(hypothetical protein BCIN_04g00910 [Botrytis cinerea B05.10])		5434996
	gene9083	rna10587	yes	Bccuz1	1399	Bccuz1	ENOG4111JCH(S:Function unknown)	ENOG4111JCH(zinc finger)				PF01428.13(zf-AN1:AN1-like Zinc finger)	GO:0005737(cellular_component:cytoplasm); GO:0070628(molecular_function:proteasome binding); GO:0043161(biological_process:proteasome-mediated ubiquitin-dependent protein catabolic process); GO:0005634(cellular_component:nucleus); GO:0071243(biological_process:cellular response to arsenic-containing substance); GO:0008270(molecular_function:zinc ion binding)	XP_024552189.1(Bccuz1 [Botrytis cinerea B05.10])	sp|Q8BFR6|ZFAN1_MOUSE(AN1-type zinc finger protein 1 OS=Mus musculus OX=10090 GN=Zfand1 PE=1 SV=1)	5432802
	gene4726	rna5471	no	BCIN_06g01490	2112	hypothetical protein	ENOG410XNUU(G:Carbohydrate transport and metabolism); COG0477(G:Carbohydrate transport and metabolism)	ENOG410XNUU(multidrug transporter); COG0477(major facilitator Superfamily)				PF07690.13(MFS_1:Major Facilitator Superfamily)	GO:0016021(cellular_component:integral component of membrane); GO:0016020(cellular_component:membrane); GO:0055085(biological_process:transmembrane transport)	XP_024549131.1(hypothetical protein BCIN_06g01490 [Botrytis cinerea B05.10])	sp|Q2U5H8|KOJT_ASPOR(Probable efflux pump kojT OS=Aspergillus oryzae (strain ATCC 42149 / RIB 40) OX=510516 GN=kojT PE=1 SV=1)	5440942
	gene3017	rna3554	no	BCIN_03g09150	3430	hypothetical protein	ENOG4110RCS(G:Carbohydrate transport and metabolism); ENOG410XSE0(G:Carbohydrate transport and metabolism)	ENOG4110RCS(MFS multidrug transporter); ENOG410XSE0(Major Facilitator superfamily)				PF07690.13(MFS_1:Major Facilitator Superfamily); PF00083.21(Sugar_tr:Sugar (and other) transporter)	GO:0005215(molecular_function:transporter activity); GO:0016021(cellular_component:integral component of membrane); GO:0016020(cellular_component:membrane); GO:0055085(biological_process:transmembrane transport)	XP_024548041.1(hypothetical protein BCIN_03g09150 [Botrytis cinerea B05.10])	sp|P25351|YCR3_YEAST(Uncharacterized membrane protein YCR023C OS=Saccharomyces cerevisiae (strain ATCC 204508 / S288c) OX=559292 GN=YCR023C PE=1 SV=2)	5426929
	gene2912	rna3435	yes	Bcbrn2	1160	Bcbrn2	COG1028(S:Function unknown)	COG1028(Fungal Zn(2)-Cys(6) binuclear cluster domain)	K00059	fabG	map00061(Fatty acid biosynthesis); map00780(Biotin metabolism); map01040(Biosynthesis of unsaturated fatty acids)	PF13561.3(adh_short_C2:Enoyl-(Acyl carrier protein) reductase); PF00106.22(adh_short:short chain dehydrogenase); PF08659.7(KR:KR domain)	GO:0055114(biological_process:oxidation-reduction process); GO:0016491(molecular_function:oxidoreductase activity)	XP_024547966.1(Bcbrn2 [Botrytis cinerea B05.10])	sp|E9QUT3|ARP2_ASPFU(Hydroxynaphthalene reductase arp2 OS=Neosartorya fumigata (strain ATCC MYA-4609 / Af293 / CBS 101355 / FGSC A1100) OX=330879 GN=arp2 PE=3 SV=1)	36394059
	gene4727	rna5472	yes	BCIN_06g01500	1203	hypothetical protein								XP_001560307.2(hypothetical protein BCIN_06g01500 [Botrytis cinerea B05.10])		5440944
	gene1561	rna1887	yes	BCIN_02g03940	888	hypothetical protein	ENOG4111WY4(U:Intracellular trafficking, secretion, and vesicular transport)	ENOG4111WY4(mitochondrial import protein)	K03217	yidC, spoIIIJ, OXA1, ccfA	map03060(Protein export)	PF08219.8(TOM13:Outer membrane protein TOM13)		XP_001553771.1(hypothetical protein BCIN_02g03940 [Botrytis cinerea B05.10])	sp|Q8X0G8|MIM1_NEUCR(Mitochondrial import protein 1 OS=Neurospora crassa (strain ATCC 24698 / 74-OR23-1A / CBS 708.71 / DSM 1257 / FGSC 987) OX=367110 GN=B13O8.080 PE=3 SV=1)	5434306
	gene9080	rna10584	yes	BCIN_12g03310	1630	hypothetical protein								XP_001552286.1(hypothetical protein BCIN_12g03310 [Botrytis cinerea B05.10])		5432806
	gene5898	rna6850	yes	Bcmnp1	969	Bcmnp1	COG0222(J:Translation, ribosomal structure and biogenesis)	COG0222(Seems to be the binding site for several of the factors involved in protein synthesis and appears to be essential for accurate translation (By similarity))	K02935	RP-L7, MRPL12, rplL	map03010(Ribosome)	PF00542.16(Ribosomal_L12:Ribosomal protein L7/L12 C-terminal domain); PF16320.2(Ribosomal_L12_N:Ribosomal protein L7/L12 dimerisation domain)	GO:0003735(molecular_function:structural constituent of ribosome); GO:0009060(biological_process:aerobic respiration); GO:0005840(cellular_component:ribosome); GO:0042645(cellular_component:mitochondrial nucleoid); GO:0006412(biological_process:translation)	XP_001552110.1(Bcmnp1 [Botrytis cinerea B05.10])	sp|P53163|MNP1_YEAST(54S ribosomal protein L12, mitochondrial OS=Saccharomyces cerevisiae (strain ATCC 204508 / S288c) OX=559292 GN=MNP1 PE=1 SV=1)	5432632
	gene4729	rna5474	yes	BCIN_06g01520	1167	hypothetical protein	ENOG41126R5(S:Function unknown)	ENOG41126R5(Conserved hypothetical, protein)	K18179	COA6	map04714(Thermogenesis)	PF02297.14(COX6B:Cytochrome oxidase c subunit VIb)	GO:1902600(biological_process:hydrogen ion transmembrane transport); GO:0004129(molecular_function:cytochrome-c oxidase activity); GO:0005739(cellular_component:mitochondrion)	XP_001560310.2(hypothetical protein BCIN_06g01520 [Botrytis cinerea B05.10])	sp|G2TRP6|COA6_SCHPO(Cytochrome c oxidase subunit 6B-like protein new16 OS=Schizosaccharomyces pombe (strain 972 / ATCC 24843) OX=284812 GN=new16 PE=2 SV=1)	5440947
	gene2201	rna2614	yes	BCIN_03g00980	696	hypothetical protein								XP_001559439.2(hypothetical protein BCIN_03g00980 [Botrytis cinerea B05.10])		5440066
	gene9078	rna10582	yes	Bcafg1	2000	Bcafg1	COG1485(S:Function unknown)	COG1485(conserved hypothetical protein)	K18798	AFG1, LACE1		PF03969.13(AFG1_ATPase:AFG1-like ATPase); PF13191.3(AAA_16:AAA ATPase domain)	GO:0016787(molecular_function:hydrolase activity); GO:0005524(molecular_function:ATP binding)	XP_024552185.1(Bcafg1 [Botrytis cinerea B05.10])	sp|P32317|AFG1_YEAST(Protein AFG1 OS=Saccharomyces cerevisiae (strain ATCC 204508 / S288c) OX=559292 GN=AFG1 PE=1 SV=1)	36394723
	gene10151	rna11745	yes	BCIN_14g01390	1527	hypothetical protein	COG0010(C:Energy production and conversion)	COG0010(nitrite reductase (nad(p)h) small subunit)	K01480	speB	map00330(Arginine and proline metabolism)	PF00491.18(Arginase:Arginase family)		XP_024552833.1(hypothetical protein BCIN_14g01390 [Botrytis cinerea B05.10])	sp|Q10088|SPEB1_SCHPO(Putative agmatinase 1 OS=Schizosaccharomyces pombe (strain 972 / ATCC 24843) OX=284812 GN=SPAC11D3.09 PE=3 SV=1)	5433355
	gene9077	rna10581	no	BCIN_12g03280	1455	hypothetical protein	ENOG4111PUF(S:Function unknown)	ENOG4111PUF(conserved hypothetical protein)				PF13902.3(R3H-assoc:R3H-associated N-terminal domain); PF01424.19(R3H:R3H domain)	GO:0003676(molecular_function:nucleic acid binding)	XP_024552183.1(hypothetical protein BCIN_12g03280 [Botrytis cinerea B05.10])		5432808
	gene3020	rna3557	yes	BCIN_03g09180	1026	hypothetical protein	ENOG410YF8M(S:Function unknown)	ENOG410YF8M(Flavin-binding monooxygenase-like protein)	K04708	E1.1.1.102	map00600(Sphingolipid metabolism)	PF00106.22(adh_short:short chain dehydrogenase); PF13561.3(adh_short_C2:Enoyl-(Acyl carrier protein) reductase); PF08659.7(KR:KR domain)	GO:0016021(cellular_component:integral component of membrane); GO:0016020(cellular_component:membrane); GO:0006665(biological_process:sphingolipid metabolic process)	XP_001546459.2(hypothetical protein BCIN_03g09180 [Botrytis cinerea B05.10])	sp|Q7RZR2|TSC10_NEUCR(3-ketodihydrosphingosine reductase gsl-3 OS=Neurospora crassa (strain ATCC 24698 / 74-OR23-1A / CBS 708.71 / DSM 1257 / FGSC 987) OX=367110 GN=gsl-3 PE=3 SV=3)	5426914
	gene9524	rna11059	yes	BCIN_13g00940	2486	hypothetical protein								XP_001557143.1(hypothetical protein BCIN_13g00940 [Botrytis cinerea B05.10])	sp|Q94AD9|C3H3_ARATH(Zinc finger CCCH domain-containing protein 3 OS=Arabidopsis thaliana OX=3702 GN=At1g04990 PE=2 SV=1)	5437731
	gene9521	rna11056	yes	Bcmrpl31	542	Bcmrpl31	ENOG4111ZYI(S:Function unknown)	ENOG4111ZYI(mitochondrial 54S ribosomal protein YmL31)				PF09784.6(L31:Mitochondrial ribosomal protein L31)	GO:0003735(molecular_function:structural constituent of ribosome); GO:0032543(biological_process:mitochondrial translation); GO:0005762(cellular_component:mitochondrial large ribosomal subunit)	XP_024552449.1(Bcmrpl31 [Botrytis cinerea B05.10])	sp|Q9UR27|RM31_SCHPO(54S ribosomal protein L31, mitochondrial OS=Schizosaccharomyces pombe (strain 972 / ATCC 24843) OX=284812 GN=mrpl31 PE=3 SV=1)	5437734
	gene9956	rna11509	yes	BCIN_13g05310	623	hypothetical protein								XP_001554788.1(hypothetical protein BCIN_13g05310 [Botrytis cinerea B05.10])		5435349
	gene8760	rna10226	yes	BCIN_12g00110	694	hypothetical protein								XP_024551965.1(hypothetical protein BCIN_12g00110 [Botrytis cinerea B05.10])		36394684
	gene619	rna746	no	BCIN_01g06220	1189	hypothetical protein	ENOG410XNRS(S:Function unknown)	ENOG410XNRS(GTP-binding nuclear protein)	K07936	RAN	map03008(Ribosome biogenesis in eukaryotes); map03013(RNA transport)	PF00071.19(Ras:Ras family); PF08477.10(Roc:Ras of Complex, Roc, domain of DAPkinase); PF00025.18(Arf:ADP-ribosylation factor family); PF01926.20(MMR_HSR1:50S ribosome-binding GTPase)	GO:0016973(biological_process:poly(A)+ mRNA export from nucleus); GO:0006606(biological_process:protein import into nucleus); GO:0005829(cellular_component:cytosol); GO:0003924(molecular_function:GTPase activity); GO:0000054(biological_process:ribosomal subunit export from nucleus); GO:0010972(biological_process:negative regulation of G2/M transition of mitotic cell cycle); GO:0006886(biological_…	XP_001561298.1(hypothetical protein BCIN_01g06220 [Botrytis cinerea B05.10])	sp|Q9P4E9|GSP1_CANAW(GTP-binding nuclear protein GSP1/Ran OS=Candida albicans (strain WO-1) OX=294748 GN=GSP1 PE=3 SV=2)	5441946
	gene620	rna747	yes	Bcnas2	1275	Bcnas2	COG0265(O:Posttranslational modification, protein turnover, chaperones)	COG0265(Serine protease)	K06693	PSMD9		PF13180.3(PDZ_2:PDZ domain); PF04495.11(GRASP55_65:GRASP55/65 PDZ-like domain)	GO:0005737(cellular_component:cytoplasm); GO:0005634(cellular_component:nucleus); GO:0070682(biological_process:proteasome regulatory particle assembly); GO:0008540(cellular_component:proteasome regulatory particle, base subcomplex)	XP_024546371.1(Bcnas2 [Botrytis cinerea B05.10])	sp|Q9WTV5|PSMD9_RAT(26S proteasome non-ATPase regulatory subunit 9 OS=Rattus norvegicus OX=10116 GN=Psmd9 PE=1 SV=1)	5441945
	gene618	rna744	yes	BCIN_01g06210	1973	hypothetical protein	COG2939(E:Amino acid transport and metabolism); COG2966(S:Function unknown)	COG2939(carboxy-peptidase); COG2966(Membrane)	K01288	KEX1		PF00450.19(Peptidase_S10:Serine carboxypeptidase)		XP_024546369.1(hypothetical protein BCIN_01g06210 [Botrytis cinerea B05.10])	sp|C5FW30|SPCA_ARTOC(Carboxypeptidase S1 homolog A OS=Arthroderma otae (strain ATCC MYA-4605 / CBS 113480) OX=554155 GN=SCPA PE=3 SV=1)	5441947
	gene619	rna745	yes	BCIN_01g06220	1190	hypothetical protein	ENOG410XNRS(S:Function unknown)	ENOG410XNRS(GTP-binding nuclear protein)	K07936	RAN	map03008(Ribosome biogenesis in eukaryotes); map03013(RNA transport)	PF00071.19(Ras:Ras family); PF08477.10(Roc:Ras of Complex, Roc, domain of DAPkinase); PF00025.18(Arf:ADP-ribosylation factor family); PF01926.20(MMR_HSR1:50S ribosome-binding GTPase)	GO:0016973(biological_process:poly(A)+ mRNA export from nucleus); GO:0006606(biological_process:protein import into nucleus); GO:0005829(cellular_component:cytosol); GO:0003924(molecular_function:GTPase activity); GO:0000054(biological_process:ribosomal subunit export from nucleus); GO:0010972(biological_process:negative regulation of G2/M transition of mitotic cell cycle); GO:0006886(biological_…	XP_001561298.1(hypothetical protein BCIN_01g06220 [Botrytis cinerea B05.10])	sp|Q9P4E9|GSP1_CANAW(GTP-binding nuclear protein GSP1/Ran OS=Candida albicans (strain WO-1) OX=294748 GN=GSP1 PE=3 SV=2)	5441946
	gene616	rna742	yes	BCIN_01g06190	2217	hypothetical protein								CCD45605.1(hypothetical protein BofuT4_P046230.1 [Botrytis cinerea T4])		5441950
	gene617	rna743	yes	Bchox7	2277	Bchox7	ENOG410YIJ3(K:Transcription)	ENOG410YIJ3(sequence-specific DNA binding)				PF00046.26(Homeobox:Homeobox domain)	GO:0006355(biological_process:regulation of transcription, DNA-templated); GO:0005634(cellular_component:nucleus); GO:0043565(molecular_function:sequence-specific DNA binding)	XP_024546368.1(Bchox7 [Botrytis cinerea B05.10])	sp|P34161|YOX1_YEAST(Homeobox protein YOX1 OS=Saccharomyces cerevisiae (strain ATCC 204508 / S288c) OX=559292 GN=YOX1 PE=1 SV=2)	5441948
	gene614	rna740	yes	BCIN_01g06170	1726	hypothetical protein	COG2072(S:Function unknown)	COG2072(protein 2 3 complex subunit)				PF00743.16(FMO-like:Flavin-binding monooxygenase-like); PF07992.11(Pyr_redox_2:Pyridine nucleotide-disulphide oxidoreductase); PF13738.3(Pyr_redox_3:Pyridine nucleotide-disulphide oxidoreductase); PF13434.3(K_oxygenase:L-lysine 6-monooxygenase (NADPH-requiring)); PF13454.3(NAD_binding_9:FAD-NAD(P)-binding); PF13450.3(NAD_binding_8:NAD(P)-binding Rossmann-like domain)	GO:0050661(molecular_function:NADP binding); GO:0050660(molecular_function:flavin adenine dinucleotide binding); GO:0004499(molecular_function:N,N-dimethylaniline monooxygenase activity); GO:0055114(biological_process:oxidation-reduction process)	XP_024546367.1(hypothetical protein BCIN_01g06170 [Botrytis cinerea B05.10])	sp|B8NM73|USTF2_ASPFN(Flavin-containing monooxygenase ustF2 OS=Aspergillus flavus (strain ATCC 200026 / FGSC A1120 / NRRL 3357 / JCM 12722 / SRRC 167) OX=332952 GN=ustF2 PE=1 SV=1)	5441952
	gene615	rna741	yes	BCIN_01g06180	1375	hypothetical protein								XP_001561303.1(hypothetical protein BCIN_01g06180 [Botrytis cinerea B05.10])		5441951
	gene8554	rna9991	no	Bcemp24	1265	Bcemp24	ENOG410XQCK(U:Intracellular trafficking, secretion, and vesicular transport)	ENOG410XQCK(transmembrane emp24 domain trafficking protein 2)	K20347	TMED2, EMP24		PF01105.21(EMP24_GP25L:emp24/gp25L/p24 family/GOLD)	GO:0016021(cellular_component:integral component of membrane); GO:0006810(biological_process:transport)	XP_001558463.1(Bcemp24 [Botrytis cinerea B05.10])	sp|P32803|EMP24_YEAST(Endosomal protein P24B OS=Saccharomyces cerevisiae (strain ATCC 204508 / S288c) OX=559292 GN=EMP24 PE=1 SV=1)	5439076
	gene621	rna748	yes	BCIN_01g06240	4094	hypothetical protein	ENOG410XPV1(T:Signal transduction mechanisms)	ENOG410XPV1(rho guanyl nucleotide exchange factor)				PF00621.17(RhoGEF:RhoGEF domain)	GO:0065007(biological_process:biological regulation)	XP_001561296.1(hypothetical protein BCIN_01g06240 [Botrytis cinerea B05.10])		5441944
	gene622	rna749	yes	BCIN_01g06250	2740	hypothetical protein	ENOG410XR72(T:Signal transduction mechanisms)	ENOG410XR72(rho guanyl nucleotide exchange factor)	K13333	PLB	map00564(Glycerophospholipid metabolism)	PF01735.15(PLA2_B:Lysophospholipase catalytic domain)	GO:0004622(molecular_function:lysophospholipase activity); GO:0009395(biological_process:phospholipid catabolic process); GO:0004620(molecular_function:phospholipase activity); GO:0016021(cellular_component:integral component of membrane)	XP_001561291.2(hypothetical protein BCIN_01g06250 [Botrytis cinerea B05.10])	sp|P0C957|PLB1_ASPFU(Lysophospholipase 1 OS=Neosartorya fumigata (strain ATCC MYA-4609 / Af293 / CBS 101355 / FGSC A1100) OX=330879 GN=plb1 PE=2 SV=1)	5441939
	gene9830	rna11379	yes	BCIN_13g04030	1924	hypothetical protein	COG5347(U:Intracellular trafficking, secretion, and vesicular transport)	COG5347(-)	K12486	SMAP	map04144(Endocytosis)	PF01412.15(ArfGap:Putative GTPase activating protein for Arf)	GO:0005794(cellular_component:Golgi apparatus); GO:0005096(molecular_function:GTPase activator activity); GO:0043547(biological_process:positive regulation of GTPase activity)	XP_001556392.2(hypothetical protein BCIN_13g04030 [Botrytis cinerea B05.10])	sp|Q9UT34|YIQ9_SCHPO(Uncharacterized protein C824.09c OS=Schizosaccharomyces pombe (strain 972 / ATCC 24843) OX=284812 GN=SPAC824.09c PE=4 SV=1)	5436970
	gene9829	rna11378	yes	BCIN_13g04020	533	hypothetical protein	ENOG4111YD4(U:Intracellular trafficking, secretion, and vesicular transport)	ENOG4111YD4(-)	K08504	BET1	map04130(SNARE interactions in vesicular transport)		GO:0016021(cellular_component:integral component of membrane)	XP_001556391.1(hypothetical protein BCIN_13g04020 [Botrytis cinerea B05.10])		5436969
	gene9828	rna11377	yes	BCIN_13g04010	1428	hypothetical protein	COG2930(S:Function unknown)	COG2930(Dehydrogenase reductase)	K20523	SH3YL1		PF04366.9(Ysc84:Las17-binding protein actin regulator); PF07653.14(SH3_2:Variant SH3 domain); PF00018.25(SH3_1:SH3 domain); PF14604.3(SH3_9:Variant SH3 domain)	GO:0035091(molecular_function:phosphatidylinositol binding); GO:0030479(cellular_component:actin cortical patch); GO:0051017(biological_process:actin filament bundle assembly); GO:0051015(molecular_function:actin filament binding); GO:0051666(biological_process:actin cortical patch localization); GO:1900027(biological_process:regulation of ruffle assembly); GO:0032587(cellular_component:ruffle me…	XP_024552629.1(hypothetical protein BCIN_13g04010 [Botrytis cinerea B05.10])	sp|Q9URW6|YIE2_SCHPO(SH3 domain-containing protein PJ696.02 OS=Schizosaccharomyces pombe (strain 972 / ATCC 24843) OX=284812 GN=SPAPJ696.02 PE=1 SV=1)	5436968
	gene9827	rna11376	yes	BCIN_13g04000	1681	hypothetical protein	COG1028(S:Function unknown)	COG1028(Dehydrogenase reductase)				PF13561.3(adh_short_C2:Enoyl-(Acyl carrier protein) reductase); PF00106.22(adh_short:short chain dehydrogenase); PF08659.7(KR:KR domain); PF01370.18(Epimerase:NAD dependent epimerase/dehydratase family); PF02225.19(PA:PA domain)	GO:0055114(biological_process:oxidation-reduction process); GO:0016491(molecular_function:oxidoreductase activity)	EMR83712.1(putative d-arabinitol 2-dehydrogenase protein [Botrytis cinerea BcDW1])	sp|P0C0Y4|MTDH_ALTAL(Probable NADP-dependent mannitol dehydrogenase OS=Alternaria alternata OX=5599 PE=1 SV=2)	5436964
	gene9826	rna11375	yes	Bcscp160	4329	Bcscp160	ENOG410XQFV(S:Function unknown)	ENOG410XQFV(Dehydrogenase reductase)				PF00013.26(KH_1:KH domain); PF07650.14(KH_2:KH domain); PF14611.3(SLS:Mitochondrial inner-membrane-bound regulator)	GO:0042175(cellular_component:nuclear outer membrane-endoplasmic reticulum membrane network); GO:0005829(cellular_component:cytosol); GO:0003723(molecular_function:RNA binding); GO:0005783(cellular_component:endoplasmic reticulum)	XP_024552628.1(Bcscp160 [Botrytis cinerea B05.10])	sp|O59810|VGL1_SCHPO(Vigilin 1 OS=Schizosaccharomyces pombe (strain 972 / ATCC 24843) OX=284812 GN=vgl1 PE=1 SV=2)	5436962
	gene9825	rna11374	yes	Bcste20	3968	Bcste20	ENOG410XP4K(S:Function unknown)	ENOG410XP4K(Dehydrogenase reductase)	K04409	PAK1	map04011(MAPK signaling pathway - yeast)	PF00069.22(Pkinase:Protein kinase domain); PF07714.14(Pkinase_Tyr:Protein tyrosine kinase); PF00786.25(PBD:P21-Rho-binding domain); PF14531.3(Kinase-like:Kinase-like)	GO:0005737(cellular_component:cytoplasm); GO:0000278(biological_process:mitotic cell cycle); GO:0016310(biological_process:phosphorylation); GO:0004672(molecular_function:protein kinase activity); GO:0000166(molecular_function:nucleotide binding); GO:0005524(molecular_function:ATP binding); GO:0004702(molecular_function:receptor signaling protein serine/threonine kinase activity); GO:0023014(biol…	XP_001556382.2(Bcste20 [Botrytis cinerea B05.10])	sp|Q7Z8E9|STE20_MAGO7(Serine/threonine-protein kinase MST20 OS=Magnaporthe oryzae (strain 70-15 / ATCC MYA-4617 / FGSC 8958) OX=242507 GN=MST20 PE=3 SV=3)	5436960
	gene9824	rna11373	yes	BCIN_13g03970	1249	hypothetical protein	COG1028(S:Function unknown)	COG1028(Heterokaryon incompatibility protein (HET))				PF00106.22(adh_short:short chain dehydrogenase); PF13561.3(adh_short_C2:Enoyl-(Acyl carrier protein) reductase); PF08659.7(KR:KR domain)		XP_001556379.1(hypothetical protein BCIN_13g03970 [Botrytis cinerea B05.10])	sp|Q5F389|WWOX_CHICK(WW domain-containing oxidoreductase OS=Gallus gallus OX=9031 GN=WWOX PE=2 SV=2)	5436956
	gene9823	rna11372	yes	BCIN_13g03960	2387	hypothetical protein	ENOG4111587(S:Function unknown); ENOG410YH02(S:Function unknown); ENOG4111A73(S:Function unknown); ENOG4111HPS(S:Function unknown); ENOG410YDK9(S:Function unknown)	ENOG4111587(HET domain protein); ENOG410YH02(Heterokaryon incompatibility protein (HET)); ENOG4111A73(Heterokaryon incompatibility protein (HET)); ENOG4111HPS(-); ENOG410YDK9(Heterokaryon incompatibility protein (HET))				PF06985.8(HET:Heterokaryon incompatibility protein (HET))		XP_024552627.1(hypothetical protein BCIN_13g03960 [Botrytis cinerea B05.10])		5436955
	gene9822	rna11371	yes	BCIN_13g03950	1826	hypothetical protein	ENOG410XSPY(G:Carbohydrate transport and metabolism)	ENOG410XSPY(Alpha-N-arabinofuranosidase involved in the degradation of arabinoxylan, a major component of plant hemicellulose. Able to hydrolyze 1,5-, 1,3- and 1,2-alpha-linkages not only in L- arabinofuranosyl oligosaccharides, but also in polysaccharides containing terminal non-reducing L-arabinofuranoses in side chains, like L-arabinan, arabinogalactan and arabinoxylan)	K20844	abf1	map00520(Amino sugar and nucleotide sugar metabolism)	PF09206.8(ArabFuran-catal:Alpha-L-arabinofuranosidase B, catalytic); PF05270.10(AbfB:Alpha-L-arabinofuranosidase B (ABFB) domain)	GO:0031221(biological_process:arabinan metabolic process); GO:0046556(molecular_function:alpha-L-arabinofuranosidase activity); GO:0046373(biological_process:L-arabinose metabolic process); GO:0030246(molecular_function:carbohydrate binding)	XP_001556376.1(hypothetical protein BCIN_13g03950 [Botrytis cinerea B05.10])	sp|Q0CEE5|ABFB_ASPTN(Probable alpha-L-arabinofuranosidase B OS=Aspergillus terreus (strain NIH 2624 / FGSC A1156) OX=341663 GN=abfB PE=3 SV=1)	5436953
	gene9821	rna11370	yes	BCIN_13g03940	1398	hypothetical protein	ENOG410YTKP(S:Function unknown)	ENOG410YTKP(-)					GO:0016020(cellular_component:membrane)	XP_001556375.1(hypothetical protein BCIN_13g03940 [Botrytis cinerea B05.10])		5436952
	gene8934	rna10420	yes	BCIN_12g01850	3021	hypothetical protein	ENOG410YKVE(S:Function unknown)	ENOG410YKVE(-)						XP_024552081.1(hypothetical protein BCIN_12g01850 [Botrytis cinerea B05.10])		36394704
	gene8876	rna10353	yes	BCIN_12g01270	1809	hypothetical protein	ENOG4111EEF(S:Function unknown); ENOG4110V70(S:Function unknown); ENOG4110VIU(S:Function unknown); ENOG410XNV7(S:Function unknown)	ENOG4111EEF(Eukaryotic aspartyl protease); ENOG4110V70(Eukaryotic aspartyl protease); ENOG4110VIU(Eukaryotic aspartyl protease); ENOG410XNV7(Eukaryotic aspartyl protease)				PF00026.20(Asp:Eukaryotic aspartyl protease)		XP_024552042.1(hypothetical protein BCIN_12g01270 [Botrytis cinerea B05.10])	sp|Q8SQ41|PEPB_CANLF(Pepsin B OS=Canis lupus familiaris OX=9615 GN=PGB PE=1 SV=1)	5438463
	gene8873	rna10350	yes	BCIN_12g01240	3277	hypothetical protein	ENOG410ZPS1(S:Function unknown)	ENOG410ZPS1(-)						XP_001557861.1(hypothetical protein BCIN_12g01240 [Botrytis cinerea B05.10])		5438457
	gene8937	rna10423	yes	BCIN_12g01880	2132	hypothetical protein	COG0738(S:Function unknown)	COG0738(-)	K02429	fucP		PF07690.13(MFS_1:Major Facilitator Superfamily)	GO:0016021(cellular_component:integral component of membrane); GO:0055085(biological_process:transmembrane transport); GO:0015535(molecular_function:fucose:proton symporter activity); GO:0015517(molecular_function:galactose:proton symporter activity); GO:0005887(cellular_component:integral component of plasma membrane); GO:0015751(biological_process:arabinose transport); GO:0015518(molecular_func…	XP_024552082.1(hypothetical protein BCIN_12g01880 [Botrytis cinerea B05.10])	sp|Q2YIJ8|GLUP_BRUA2(Glucose/galactose transporter OS=Brucella abortus (strain 2308) OX=359391 GN=gluP PE=3 SV=1)	5438624
	gene8938	rna10424	yes	BCIN_12g01890	1695	hypothetical protein	ENOG410ZAPD(S:Function unknown); ENOG410XR01(S:Function unknown); ENOG410XNQP(T:Signal transduction mechanisms); COG0515(T:Signal transduction mechanisms)	ENOG410ZAPD(-); ENOG410XR01(-); ENOG410XNQP(Unc51-like kinase); COG0515(Unc51-like kinase)				PF00069.22(Pkinase:Protein kinase domain)		CCD53832.1(hypothetical protein BofuT4_P133860.1 [Botrytis cinerea T4])	sp|Q6BS08|ATG1_DEBHA(Serine/threonine-protein kinase ATG1 OS=Debaryomyces hansenii (strain ATCC 36239 / CBS 767 / JCM 1990 / NBRC 0083 / IGC 2968) OX=284592 GN=ATG1 PE=3 SV=2)	5438621
	gene3973	rna4652	yes	Bcrcf2	1532	Bcrcf2	ENOG4111JVA(S:Function unknown)	ENOG4111JVA(mitochondrial hypoxia responsive domain protein)				PF04588.10(HIG_1_N:Hypoxia induced protein conserved region)	GO:0031305(cellular_component:integral component of mitochondrial inner membrane); GO:0033617(biological_process:mitochondrial respiratory chain complex IV assembly); GO:0097249(cellular_component:mitochondrial respiratory chain supercomplex)	XP_001560073.1(Bcrcf2 [Botrytis cinerea B05.10])	sp|Q9P3B2|RCF2_SCHPO(Respiratory supercomplex factor 2 homolog C1565.01 OS=Schizosaccharomyces pombe (strain 972 / ATCC 24843) OX=284812 GN=rcf2 PE=3 SV=1)	5440707
	gene8877	rna10354	no	Bcbbc1	4605	Bcbbc1	ENOG4111FED(S:Function unknown)	ENOG4111FED(SH3 domain protein)	K20521	BBC1, MTI1		PF07653.14(SH3_2:Variant SH3 domain); PF14604.3(SH3_9:Variant SH3 domain); PF00018.25(SH3_1:SH3 domain)	GO:0051286(cellular_component:cell tip); GO:0005829(cellular_component:cytosol); GO:0032153(cellular_component:cell division site)	XP_024552043.1(Bcbbc1 [Botrytis cinerea B05.10])	sp|O42854|YFHH_SCHPO(SH3 domain-containing protein C23A1.17 OS=Schizosaccharomyces pombe (strain 972 / ATCC 24843) OX=284812 GN=SPAC23A1.17 PE=1 SV=1)	5438467
	gene8941	rna10427	yes	Bcscc2	6402	Bcscc2	ENOG410XP32(S:Function unknown)	ENOG410XP32(Nipped-B homolog (Drosophila))	K06672	SCC2, NIPBL	map04111(Cell cycle - yeast)	PF12830.4(Nipped-B_C:Sister chromatid cohesion C-terminus); PF12765.4(Cohesin_HEAT:HEAT repeat associated with sister chromatid cohesion)	GO:0071921(biological_process:cohesin loading); GO:0032116(cellular_component:SMC loading complex); GO:0005829(cellular_component:cytosol); GO:0070317(biological_process:negative regulation of G0 to G1 transition); GO:0051315(biological_process:attachment of mitotic spindle microtubules to kinetochore); GO:0034990(cellular_component:nuclear mitotic cohesin complex); GO:0003682(molecular_function:…	XP_024552084.1(Bcscc2 [Botrytis cinerea B05.10])	sp|Q00333|NPBL_COPC7(Protein rad9 OS=Coprinopsis cinerea (strain Okayama-7 / 130 / ATCC MYA-4618 / FGSC 9003) OX=240176 GN=rad9 PE=2 SV=2)	5438641
	gene8942	rna10428	yes	Bcrpa12	552	Bcrpa12	COG1594(S:Function unknown)	COG1594(Nipped-B homolog (Drosophila))	K03000	RPA12, ZNRD1	map00230(Purine metabolism); map00240(Pyrimidine metabolism); map03020(RNA polymerase)	PF01096.15(TFIIS_C:Transcription factor S-II (TFIIS)); PF02150.13(RNA_POL_M_15KD:RNA polymerases M/15 Kd subunit)	GO:0006351(biological_process:transcription, DNA-templated); GO:0003676(molecular_function:nucleic acid binding); GO:0008270(molecular_function:zinc ion binding)	XP_001558023.1(Bcrpa12 [Botrytis cinerea B05.10])	sp|O94703|RPA12_SCHPO(DNA-directed RNA polymerase I subunit RPA12 OS=Schizosaccharomyces pombe (strain 972 / ATCC 24843) OX=284812 GN=rpa12 PE=3 SV=1)	5438629
	gene8943	rna10429	yes	Bclia1	1417	Bclia1	COG1413(C:Energy production and conversion)	COG1413(Catalyzes the hydroxylation of the N(6)-(4-aminobutyl)- L-lysine intermediate to form hypusine, an essential post- translational modification only found in mature eIF-5A factor (By similarity))	K06072	DOHH		PF13646.3(HEAT_2:HEAT repeats); PF03130.13(HEAT_PBS:PBS lyase HEAT-like repeat)	GO:0005737(cellular_component:cytoplasm); GO:0004497(molecular_function:monooxygenase activity); GO:0019135(molecular_function:deoxyhypusine monooxygenase activity); GO:0005634(cellular_component:nucleus); GO:0009987(biological_process:cellular process); GO:0044699(biological_process:single-organism process); GO:0008152(biological_process:metabolic process); GO:0044424(cellular_component:intracel…	XP_001545252.2(Bclia1 [Botrytis cinerea B05.10])	sp|A2QXL3|DOHH_ASPNC(Deoxyhypusine hydroxylase OS=Aspergillus niger (strain CBS 513.88 / FGSC A1513) OX=425011 GN=lia1 PE=3 SV=1)	5425705
	gene8880	rna10358	yes	BCIN_12g01310	3979	hypothetical protein	COG0123(J:Translation, ribosomal structure and biogenesis)	COG0123(Ribosomal protein)	K11484	HOS3		PF00850.16(Hist_deacetyl:Histone deacetylase domain)	GO:0016787(molecular_function:hydrolase activity); GO:0006355(biological_process:regulation of transcription, DNA-templated)	XP_001557854.1(hypothetical protein BCIN_12g01310 [Botrytis cinerea B05.10])	sp|Q02959|HOS3_YEAST(Histone deacetylase HOS3 OS=Saccharomyces cerevisiae (strain ATCC 204508 / S288c) OX=559292 GN=HOS3 PE=1 SV=1)	5438455
	gene8881	rna10359	yes	BCIN_12g01320	1731	hypothetical protein	COG0343(J:Translation, ribosomal structure and biogenesis)	COG0343(Ribosomal protein)	K00773	tgt, QTRT1		PF01702.15(TGT:Queuine tRNA-ribosyltransferase)	GO:0006400(biological_process:tRNA modification); GO:0008616(biological_process:queuosine biosynthetic process); GO:0005634(cellular_component:nucleus); GO:0005829(cellular_component:cytosol); GO:0008479(molecular_function:queuine tRNA-ribosyltransferase activity)	XP_024552045.1(hypothetical protein BCIN_12g01320 [Botrytis cinerea B05.10])	sp|O94460|TGT_SCHPO(Queuine tRNA-ribosyltransferase catalytic subunit OS=Schizosaccharomyces pombe (strain 972 / ATCC 24843) OX=284812 GN=SPAC1687.19c PE=3 SV=1)	5438458
	gene2234	rna2662	no	BCIN_03g01310	922	hypothetical protein	ENOG410YI93(S:Function unknown); ENOG4110VIZ(S:Function unknown); ENOG4111Z6X(S:Function unknown)	ENOG410YI93(-); ENOG4110VIZ(-); ENOG4111Z6X(-)						XP_024547518.1(hypothetical protein BCIN_03g01310 [Botrytis cinerea B05.10])		5440015
	gene2857	rna3375	yes	BCIN_03g07550	2691	hypothetical protein	ENOG410YDC0(S:Function unknown); ENOG4110UWV(S:Function unknown)	ENOG410YDC0(Acetyltransferase (GNAT) family); ENOG4110UWV(Acetyltransferase (GNAT) family)				PF00583.22(Acetyltransf_1:Acetyltransferase (GNAT) family); PF13508.4(Acetyltransf_7:Acetyltransferase (GNAT) domain)	GO:0009254(biological_process:peptidoglycan turnover); GO:0008080(molecular_function:N-acetyltransferase activity)	XP_024547931.1(hypothetical protein BCIN_03g07550 [Botrytis cinerea B05.10])		5426446
	gene8758	rna10224	yes	BCIN_12g00090	1470	hypothetical protein	ENOG410YH6C(G:Carbohydrate transport and metabolism)	ENOG410YH6C(Endo-14-beta-xylanase)	K01181	E3.2.1.8, xynA		PF00457.14(Glyco_hydro_11:Glycosyl hydrolases family 11); PF00734.15(CBM_1:Fungal cellulose binding domain)	GO:0016787(molecular_function:hydrolase activity); GO:0000272(biological_process:polysaccharide catabolic process); GO:0008152(biological_process:metabolic process); GO:0004553(molecular_function:hydrolase activity, hydrolyzing O-glycosyl compounds)	XP_001558008.1(hypothetical protein BCIN_12g00090 [Botrytis cinerea B05.10])	sp|B7SIW1|XYNB_PHACH(Endo-1,4-beta-xylanase B OS=Phanerochaete chrysosporium OX=5306 GN=xynB PE=1 SV=1)	5438613
	gene10785	rna12480	yes	BCIN_15g02180	6026	hypothetical protein	ENOG410YD3R(S:Function unknown)	ENOG410YD3R(Conserved hypothetical, protein)						XP_001549554.1(hypothetical protein BCIN_15g02180 [Botrytis cinerea B05.10])	sp|O13892|YE38_SCHPO(Uncharacterized protein C20G4.08 OS=Schizosaccharomyces pombe (strain 972 / ATCC 24843) OX=284812 GN=SPAC20G4.08 PE=1 SV=2)	5430031
	gene8306	rna9706	yes	Bchmt1	1417	Bchmt1	ENOG410XQYH(S:Function unknown)	ENOG410XQYH(Protein arginine n-methyltransferase)	K11434	PRMT1		PF06325.10(PrmA:Ribosomal protein L11 methyltransferase (PrmA)); PF13649.3(Methyltransf_25:Methyltransferase domain); PF13847.3(Methyltransf_31:Methyltransferase domain); PF08241.9(Methyltransf_11:Methyltransferase domain); PF05185.13(PRMT5:PRMT5 arginine-N-methyltransferase); PF08003.8(Methyltransf_9:Protein of unknown function (DUF1698)); PF12847.4(Methyltransf_18:Methyltransferase domain); PF1…	GO:0006479(biological_process:protein methylation); GO:0042802(molecular_function:identical protein binding); GO:0008469(molecular_function:histone-arginine N-methyltransferase activity); GO:0060567(biological_process:negative regulation of DNA-templated transcription, termination); GO:0005829(cellular_component:cytosol); GO:0006355(biological_process:regulation of transcription, DNA-templated); …	XP_001556700.1(Bchmt1 [Botrytis cinerea B05.10])	sp|Q9URX7|ANM1_SCHPO(Protein arginine N-methyltransferase 1 OS=Schizosaccharomyces pombe (strain 972 / ATCC 24843) OX=284812 GN=rmt1 PE=1 SV=2)	5437280
	gene10787	rna12482	yes	BCIN_15g02200	2510	hypothetical protein	ENOG410Y6Q4(S:Function unknown); ENOG410YWXA(S:Function unknown)	ENOG410Y6Q4(mannosylphosphate transferase (Mnn4)); ENOG410YWXA(positive regulator of mannosylphosphate transferase)				PF04991.10(LicD:LicD family)		XP_024553287.1(hypothetical protein BCIN_15g02200 [Botrytis cinerea B05.10])	sp|P36044|MNN4_YEAST(Protein MNN4 OS=Saccharomyces cerevisiae (strain ATCC 204508 / S288c) OX=559292 GN=MNN4 PE=4 SV=2)	5430049
	gene10788	rna12483	yes	BCIN_15g02210	1954	hypothetical protein	ENOG410YI5A(S:Function unknown); ENOG4111SYN(S:Function unknown); ENOG41115MF(S:Function unknown)	ENOG410YI5A(positive regulator of mannosylphosphate transferase); ENOG4111SYN(Conserved hypothetical, protein); ENOG41115MF(NACHT domain)						XP_001549558.2(hypothetical protein BCIN_15g02210 [Botrytis cinerea B05.10])		5430050
	gene10789	rna12484	yes	BCIN_15g02220	1090	hypothetical protein	ENOG4111SYN(S:Function unknown); ENOG41117AW(S:Function unknown)	ENOG4111SYN(Conserved hypothetical, protein); ENOG41117AW(NACHT domain)						EMR83705.1(hypothetical protein BcDW1_7713 [Botrytis cinerea BcDW1])		36394922
	gene10790	rna12485	yes	BCIN_15g02230	1655	hypothetical protein								CCD47359.1(hypothetical protein BofuT4_P005180.1 [Botrytis cinerea T4])		5430053
	gene10791	rna12486	yes	BCIN_15g02240	2688	hypothetical protein	COG2124(S:Function unknown)	COG2124(NACHT domain)	K17475	FTMC, CYP5076C		PF00067.19(p450:Cytochrome P450)	GO:0004497(molecular_function:monooxygenase activity); GO:0016705(molecular_function:oxidoreductase activity, acting on paired donors, with incorporation or reduction of molecular oxygen); GO:0055114(biological_process:oxidation-reduction process); GO:0005506(molecular_function:iron ion binding); GO:0020037(molecular_function:heme binding)	XP_024553291.1(hypothetical protein BCIN_15g02240 [Botrytis cinerea B05.10])	sp|P0DPA4|FCK2_FUSPC(Cytochrome P450 monooxygenase FCK2 OS=Fusarium pseudograminearum (strain CS3096) OX=1028729 GN=FCK2 PE=2 SV=1)	5430055
	gene10791	rna12487	no	BCIN_15g02240	2622	hypothetical protein	COG2124(Q:Secondary metabolites biosynthesis, transport and catabolism)	COG2124(Cytochrome p450)					GO:0004497(molecular_function:monooxygenase activity); GO:0016705(molecular_function:oxidoreductase activity, acting on paired donors, with incorporation or reduction of molecular oxygen); GO:0055114(biological_process:oxidation-reduction process); GO:0005506(molecular_function:iron ion binding); GO:0020037(molecular_function:heme binding)	XP_024553291.1(hypothetical protein BCIN_15g02240 [Botrytis cinerea B05.10])	sp|P0DPA4|FCK2_FUSPC(Cytochrome P450 monooxygenase FCK2 OS=Fusarium pseudograminearum (strain CS3096) OX=1028729 GN=FCK2 PE=2 SV=1)	5430055
	gene10792	rna12488	yes	BCIN_15g02260	1066	hypothetical protein								XP_024553292.1(hypothetical protein BCIN_15g02260 [Botrytis cinerea B05.10])		36394923
	gene10793	rna12489	yes	BCIN_15g02270	3319	hypothetical protein	COG0438(Q:Secondary metabolites biosynthesis, transport and catabolism)	COG0438(Cytochrome p450)	K00693	GYS	map00500(Starch and sucrose metabolism)	PF05693.10(Glycogen_syn:Glycogen synthase); PF13439.3(Glyco_transf_4:Glycosyltransferase Family 4); PF08323.8(Glyco_transf_5:Starch synthase catalytic domain); PF00534.17(Glycos_transf_1:Glycosyl transferases group 1); PF13579.3(Glyco_trans_4_4:Glycosyl transferase 4-like domain)	GO:0005978(biological_process:glycogen biosynthetic process); GO:0004373(molecular_function:glycogen (starch) synthase activity)	XP_024553293.1(hypothetical protein BCIN_15g02270 [Botrytis cinerea B05.10])	sp|O93869|GYS_NEUCR(Glycogen [starch] synthase OS=Neurospora crassa (strain ATCC 24698 / 74-OR23-1A / CBS 708.71 / DSM 1257 / FGSC 987) OX=367110 GN=gsy-1 PE=2 SV=2)	5430058
	gene1644	rna1983	yes	BCIN_02g04770	1597	hypothetical protein	COG0620(E:Amino acid transport and metabolism)	COG0620(Catalyzes the transfer of a methyl group from 5- methyltetrahydrofolate to homocysteine resulting in methionine formation (By similarity))				PF01717.15(Meth_synt_2:Cobalamin-independent synthase, Catalytic domain)	GO:0032259(biological_process:methylation); GO:0050667(biological_process:homocysteine metabolic process); GO:0005829(cellular_component:cytosol); GO:0005576(cellular_component:extracellular region); GO:0008705(molecular_function:methionine synthase activity); GO:0008270(molecular_function:zinc ion binding); GO:0009086(biological_process:methionine biosynthetic process); GO:0003871(molecular_func…	XP_001552968.2(hypothetical protein BCIN_02g04770 [Botrytis cinerea B05.10])	sp|P42318|YXJG_BACSU(Uncharacterized protein YxjG OS=Bacillus subtilis (strain 168) OX=224308 GN=yxjG PE=4 SV=3)	5433497
	gene2856	rna3374	no	BCIN_03g07540	712	hypothetical protein	COG4229(C:Energy production and conversion)	COG4229(Bifunctional enzyme that catalyzes the enolization of 2,3-diketo-5-methylthiopentyl-1-phosphate (DK-MTP-1-P) into the intermediate 2-hydroxy-3-keto-5-methylthiopentenyl-1-phosphate (HK-MTPenyl-1-P), which is then dephosphorylated to form the acireductone 1,2-dihydroxy-3-keto-5-methylthiopentene (DHK-MTPene) (By similarity))	K09880	mtnC, ENOPH1	map00270(Cysteine and methionine metabolism)		GO:0005737(cellular_component:cytoplasm); GO:0019509(biological_process:L-methionine biosynthetic process from methylthioadenosine); GO:0043716(molecular_function:2-hydroxy-3-keto-5-methylthiopentenyl-1-phosphate phosphatase activity); GO:0043715(molecular_function:2,3-diketo-5-methylthiopentyl-1-phosphate enolase activity); GO:0016311(biological_process:dephosphorylation); GO:0043874(molecular_f…	EMR83784.1(putative -diketo-5-methylthio-1-phosphopentane phosphatase protein [Botrytis cinerea BcDW1])	sp|A6SRT0|ENOPH_BOTFB(Enolase-phosphatase E1 OS=Botryotinia fuckeliana (strain B05.10) OX=332648 GN=utr4 PE=3 SV=2)	5426457
	gene4128	rna4820	yes	Bcvhc1	4336	Bcvhc1	COG0531(L:Replication, recombination and repair)	COG0531(DNA-directed DNA polymerase activity)	K14429	SLC12A9, CCC6		PF00324.18(AA_permease:Amino acid permease); PF03522.12(SLC12:Solute carrier family 12); PF13520.3(AA_permease_2:Amino acid permease)	GO:1903401(biological_process:L-lysine transmembrane transport); GO:1903400(biological_process:L-arginine transmembrane transport); GO:0016020(cellular_component:membrane); GO:0071805(biological_process:potassium ion transmembrane transport); GO:0097638(biological_process:L-arginine import across plasma membrane); GO:0016021(cellular_component:integral component of membrane); GO:0006810(biologica…	XP_024548771.1(Bcvhc1 [Botrytis cinerea B05.10])	sp|P38329|VHC1_YEAST(Vacuolar cation-chloride cotransporter 1 OS=Saccharomyces cerevisiae (strain ATCC 204508 / S288c) OX=559292 GN=VHC1 PE=1 SV=1)	5440470
	gene4103	rna4793	yes	BCIN_05g03700	3654	hypothetical protein	ENOG41129TJ(S:Function unknown)	ENOG41129TJ(Conserved hypothetical, protein)						XP_001559882.1(hypothetical protein BCIN_05g03700 [Botrytis cinerea B05.10])		5440433
	gene4130	rna4822	yes	BCIN_05g03970	1548	hypothetical protein	COG2070(L:Replication, recombination and repair)	COG2070(DNA-directed DNA polymerase activity)	K00459	ncd2, npd	map00910(Nitrogen metabolism)	PF03060.12(NMO:Nitronate monooxygenase); PF00478.22(IMPDH:IMP dehydrogenase / GMP reductase domain); PF01070.15(FMN_dh:FMN-dependent dehydrogenase)	GO:0003824(molecular_function:catalytic activity); GO:0003700(molecular_function:transcription factor activity, sequence-specific DNA binding); GO:0005634(cellular_component:nucleus); GO:0006355(biological_process:regulation of transcription, DNA-templated); GO:0009410(biological_process:response to xenobiotic stimulus); GO:0018580(molecular_function:nitronate monooxygenase activity); GO:0055114(…	XP_001559841.1(hypothetical protein BCIN_05g03970 [Botrytis cinerea B05.10])	sp|Q01284|2NPD_NEUCR(Nitronate monooxygenase OS=Neurospora crassa (strain ATCC 24698 / 74-OR23-1A / CBS 708.71 / DSM 1257 / FGSC 987) OX=367110 GN=ncd-2 PE=1 SV=1)	5440474
	gene4102	rna4791	no	BCIN_05g03690	3125	hypothetical protein								XP_024548756.1(hypothetical protein BCIN_05g03690 [Botrytis cinerea B05.10])		5440432
	gene4132	rna4824	yes	Bcap12	2657	Bcap12	ENOG410XNV7(S:Function unknown)	ENOG410XNV7(2-Nitropropane dioxygenase)				PF00026.20(Asp:Eukaryotic aspartyl protease); PF14543.3(TAXi_N:Xylanase inhibitor N-terminal)		XP_024548773.1(Bcap12 [Botrytis cinerea B05.10])	sp|Q8NKB6|OPSB_ASPOR(Probable aspartic-type endopeptidase opsB OS=Aspergillus oryzae (strain ATCC 42149 / RIB 40) OX=510516 GN=opsB PE=2 SV=1)	5440477
	gene4106	rna4797	yes	BCIN_05g03730	857	hypothetical protein	ENOG4111MZM(S:Function unknown); ENOG410Y4Y2(S:Function unknown)	ENOG4111MZM(IGR protein motif); ENOG410Y4Y2(Conserved hypothetical, protein)				PF09597.7(IGR:IGR protein motif)	GO:0005739(cellular_component:mitochondrion)	XP_001559875.1(hypothetical protein BCIN_05g03730 [Botrytis cinerea B05.10])		5440440
	gene4104	rna4794	no	Bcies1	2216	Bcies1	ENOG410YIS4(S:Function unknown)	ENOG410YIS4(INO80 chromatin remodeling complex)	K11675	IES1			GO:0042766(biological_process:nucleosome mobilization); GO:0031011(cellular_component:Ino80 complex)	XP_024548757.1(Bcies1 [Botrytis cinerea B05.10])	sp|C8V8H5|IES1_EMENI(Ino eighty subunit 1 OS=Emericella nidulans (strain FGSC A4 / ATCC 38163 / CBS 112.46 / NRRL 194 / M139) OX=227321 GN=AN10560 PE=3 SV=1)	5440435
	gene4104	rna4795	yes	Bcies1	2324	Bcies1	ENOG410YIS4(S:Function unknown)	ENOG410YIS4(INO80 chromatin remodeling complex)	K11675	IES1			GO:0042766(biological_process:nucleosome mobilization); GO:0031011(cellular_component:Ino80 complex)	XP_001559880.1(Bcies1 [Botrytis cinerea B05.10])	sp|C8V8H5|IES1_EMENI(Ino eighty subunit 1 OS=Emericella nidulans (strain FGSC A4 / ATCC 38163 / CBS 112.46 / NRRL 194 / M139) OX=227321 GN=AN10560 PE=3 SV=1)	5440435
	gene4136	rna4828	yes	BCIN_05g04030	3504	hypothetical protein	COG5068(K:Transcription)	COG5068(Transcription factor)	K09265	RLM1	map04011(MAPK signaling pathway - yeast)	PF00319.15(SRF-TF:SRF-type transcription factor (DNA-binding and dimerisation domain))	GO:0005488(molecular_function:binding); GO:0006351(biological_process:transcription, DNA-templated)	XP_024548775.1(hypothetical protein BCIN_05g04030 [Botrytis cinerea B05.10])	sp|Q12224|RLM1_YEAST(Transcription factor RLM1 OS=Saccharomyces cerevisiae (strain ATCC 204508 / S288c) OX=559292 GN=RLM1 PE=1 SV=1)	5440486
	gene4137	rna4829	yes	Bctaf1	3803	Bctaf1	COG5179(K:Transcription)	COG5179(transcription initiation factor tfiid subunit)	K03125	TAF1	map03022(Basal transcription factors)	PF12157.5(DUF3591:Protein of unknown function (DUF3591))		XP_024548776.1(Bctaf1 [Botrytis cinerea B05.10])	sp|Q09813|T111_SCHPO(Putative transcription initiation factor TFIID 111 kDa subunit OS=Schizosaccharomyces pombe (strain 972 / ATCC 24843) OX=284812 GN=SPAC2G11.14 PE=1 SV=1)	5440491
	gene4107	rna4798	yes	Bcirc20	4797	Bcirc20	COG0553(S:Function unknown)	COG0553(Conserved hypothetical, protein)	K15710	SHPRH		PF00176.20(SNF2_N:SNF2 family N-terminal domain); PF13920.3(zf-C3HC4_3:Zinc finger, C3HC4 type (RING finger)); PF13923.3(zf-C3HC4_2:Zinc finger, C3HC4 type (RING finger)); PF00097.22(zf-C3HC4:Zinc finger, C3HC4 type (RING finger)); PF13639.3(zf-RING_2:Ring finger domain); PF14447.3(Prok-RING_4:Prokaryotic RING finger family 4); PF14634.3(zf-RING_5:zinc-RING finger domain); PF13445.3(zf-RING_UBOX:…		XP_024548758.1(Bcirc20 [Botrytis cinerea B05.10])	sp|Q06554|IRC20_YEAST(Uncharacterized ATP-dependent helicase IRC20 OS=Saccharomyces cerevisiae (strain ATCC 204508 / S288c) OX=559292 GN=IRC20 PE=1 SV=1)	5440442
	gene7356	rna8644	yes	BCIN_09g06000	1844	hypothetical protein	ENOG410YBVN(S:Function unknown); ENOG4110VFS(S:Function unknown)	ENOG410YBVN(-); ENOG4110VFS(-)						XP_024551060.1(hypothetical protein BCIN_09g06000 [Botrytis cinerea B05.10])		5432254
	gene2930	rna3454	yes	BCIN_03g08280	1485	hypothetical protein								XP_024547977.1(hypothetical protein BCIN_03g08280 [Botrytis cinerea B05.10])		5435495
	gene285	rna337	yes	BCIN_01g02840	2854	hypothetical protein	ENOG4111YIP(S:Function unknown)	ENOG4111YIP(Conserved hypothetical, protein)					GO:0016020(cellular_component:membrane)	XP_001549950.2(hypothetical protein BCIN_01g02840 [Botrytis cinerea B05.10])		5430443
	gene284	rna336	yes	Bckip2	5163	Bckip2	COG5059(S:Function unknown)	COG5059(Conserved hypothetical, protein)	K11498	CENPE		PF00225.20(Kinesin:Kinesin motor domain); PF16796.2(Microtub_bd:Microtubule binding)	GO:0016787(molecular_function:hydrolase activity); GO:0008017(molecular_function:microtubule binding); GO:0007018(biological_process:microtubule-based movement); GO:0000166(molecular_function:nucleotide binding); GO:0003777(molecular_function:microtubule motor activity); GO:0016887(molecular_function:ATPase activity); GO:0005871(cellular_component:kinesin complex); GO:0005874(cellular_component:m…	XP_024546107.1(Bckip2 [Botrytis cinerea B05.10])	sp|Q6S001|KIF11_DICDI(Kinesin-related protein 11 OS=Dictyostelium discoideum OX=44689 GN=kif11 PE=3 SV=1)	5430445
	gene283	rna335	yes	BCIN_01g02820	1763	hypothetical protein	ENOG4111GME(S:Function unknown)	ENOG4111GME(Conserved hypothetical, protein)	K03321	TC.SULP		PF10494.6(Stk19:Serine-threonine protein kinase 19)		XP_001549955.1(hypothetical protein BCIN_01g02820 [Botrytis cinerea B05.10])		5430448
	gene282	rna334	yes	BCIN_01g02810	1254	hypothetical protein	COG0406(G:Carbohydrate transport and metabolism); ENOG4111QJY(S:Function unknown)	COG0406(Phosphoglycerate mutase); ENOG4111QJY(Phosphoglycerate mutase)				PF00300.19(His_Phos_1:Histidine phosphatase superfamily (branch 1))	GO:0016311(biological_process:dephosphorylation); GO:0050278(molecular_function:sedoheptulose-bisphosphatase activity); GO:0005829(cellular_component:cytosol)	XP_024546106.1(hypothetical protein BCIN_01g02810 [Botrytis cinerea B05.10])	sp|Q09676|YA03_SCHPO(Probable phosphatase SPAC5H10.03 OS=Schizosaccharomyces pombe (strain 972 / ATCC 24843) OX=284812 GN=SPAC5H10.03 PE=3 SV=1)	5430449
	gene281	rna333	yes	BCIN_01g02800	3391	hypothetical protein	COG5048(S:Function unknown)	COG5048(Zinc finger protein)				PF13465.3(zf-H2C2_2:Zinc-finger double domain); PF00096.23(zf-C2H2:Zinc finger, C2H2 type); PF13912.3(zf-C2H2_6:C2H2-type zinc finger)		XP_024546105.1(hypothetical protein BCIN_01g02800 [Botrytis cinerea B05.10])	sp|Q60821|ZBT17_MOUSE(Zinc finger and BTB domain-containing protein 17 OS=Mus musculus OX=10090 GN=Zbtb17 PE=1 SV=2)	5430451
	gene280	rna332	yes	Bcdga1	2329	Bcdga1	ENOG410XTG3(S:Function unknown)	ENOG410XTG3(o-acyltransferase)	K14457	MOGAT2, MGAT2	map00561(Glycerolipid metabolism)	PF03982.10(DAGAT:Diacylglycerol acyltransferase); PF03248.10(Rer1:Rer1 family)	GO:0016020(cellular_component:membrane)	XP_024546104.1(Bcdga1 [Botrytis cinerea B05.10])	sp|Q96UY2|DGT2A_UMBRA(Diacylglycerol O-acyltransferase 2A OS=Umbelopsis ramanniana OX=41833 GN=DGAT2A PE=1 SV=1)	5430452
	gene279	rna331	yes	Bccyp51	2140	Bccyp51	COG2124(S:Function unknown)	COG2124(Channel protein (Hemolysin III family)	K05917	CYP51	map00100(Steroid biosynthesis)	PF00067.19(p450:Cytochrome P450)	GO:0070988(biological_process:demethylation); GO:0005783(cellular_component:endoplasmic reticulum); GO:0020037(molecular_function:heme binding); GO:0016021(cellular_component:integral component of membrane); GO:0005886(cellular_component:plasma membrane); GO:0008398(molecular_function:sterol 14-demethylase activity); GO:0006696(biological_process:ergosterol biosynthetic process); GO:0005506(molec…	XP_001549961.1(Bccyp51 [Botrytis cinerea B05.10])	sp|O14442|CP51_UNCNE(Eburicol 14-alpha-demethylase OS=Uncinula necator OX=52586 GN=CYP51 PE=2 SV=2)	5430454
	gene278	rna330	yes	BCIN_01g02770	2159	hypothetical protein	COG1272(S:Function unknown)	COG1272(Channel protein (Hemolysin III family)	K07297	ADIPOR		PF03006.17(HlyIII:Haemolysin-III related)	GO:0005794(cellular_component:Golgi apparatus); GO:0016021(cellular_component:integral component of membrane); GO:0004872(molecular_function:receptor activity)	XP_001549962.1(hypothetical protein BCIN_01g02770 [Botrytis cinerea B05.10])	sp|Q09910|YAJB_SCHPO(Uncharacterized protein C30D11.11 OS=Schizosaccharomyces pombe (strain 972 / ATCC 24843) OX=284812 GN=SPAC30D11.11 PE=4 SV=1)	5430455
	gene7275	rna8553	yes	BCIN_09g05190	1380	hypothetical protein	COG0824(S:Function unknown); COG0477(G:Carbohydrate transport and metabolism)	COG0824(Thioesterase); COG0477(major facilitator Superfamily)	K07107	ybgC		PF01643.14(Acyl-ACP_TE:Acyl-ACP thioesterase); PF03061.19(4HBT:Thioesterase superfamily)		XP_024551003.1(hypothetical protein BCIN_09g05190 [Botrytis cinerea B05.10])		36394510
	gene8304	rna9704	yes	BCIN_11g02090	981	hypothetical protein	ENOG410YCNQ(S:Function unknown)	ENOG410YCNQ(-)				PF12697.4(Abhydrolase_6:Alpha/beta hydrolase family); PF12146.5(Hydrolase_4:Serine aminopeptidase, S33)		XP_024551672.1(hypothetical protein BCIN_11g02090 [Botrytis cinerea B05.10])		5437278
	gene286	rna339	no	BCIN_01g02850	1740	hypothetical protein	ENOG410YM3B(S:Function unknown); COG0654(C:Energy production and conversion); COG0654(H:Coenzyme transport and metabolism); ENOG410ZPK8(S:Function unknown)	ENOG410YM3B(FAD binding domain); COG0654(oxidoreductase activity, acting on paired donors, with incorporation or reduction of molecular oxygen, NAD(P)H as one donor, and incorporation of one atom of oxygen); COG0654(oxidoreductase activity, acting on paired donors, with incorporation or reduction of molecular oxygen, NAD(P)H as one donor, and incorporation of one atom of oxygen); ENOG410ZPK8(FAD …	K00505	TYR	map00950(Isoquinoline alkaloid biosynthesis); map00965(Betalain biosynthesis); map00350(Tyrosine metabolism); map04916(Melanogenesis)		GO:0044710(biological_process:single-organism metabolic process); GO:0016491(molecular_function:oxidoreductase activity)	XP_024546108.1(hypothetical protein BCIN_01g02850 [Botrytis cinerea B05.10])	sp|D7PHZ9|VRTH_PENAE(FAD-dependent monooxygenase vrtH OS=Penicillium aethiopicum OX=36650 GN=vrtH PE=1 SV=1)	36393790
	gene286	rna338	yes	BCIN_01g02850	1958	hypothetical protein	ENOG410YM3B(S:Function unknown); COG0654(S:Function unknown); ENOG410ZPK8(S:Function unknown)	ENOG410YM3B(FAD binding domain); COG0654(FAD binding domain); ENOG410ZPK8(FAD binding domain protein)	K00505	TYR	map00950(Isoquinoline alkaloid biosynthesis); map00965(Betalain biosynthesis); map00350(Tyrosine metabolism); map04916(Melanogenesis)		GO:0044710(biological_process:single-organism metabolic process); GO:0016491(molecular_function:oxidoreductase activity)	XP_024546108.1(hypothetical protein BCIN_01g02850 [Botrytis cinerea B05.10])	sp|D7PHZ9|VRTH_PENAE(FAD-dependent monooxygenase vrtH OS=Penicillium aethiopicum OX=36650 GN=vrtH PE=1 SV=1)	36393790
	gene7522	rna8842	yes	BCIN_10g00520	3143	hypothetical protein	ENOG410XPAQ(S:Function unknown)	ENOG410XPAQ(C2H2 finger domain protein)					GO:0005634(cellular_component:nucleus); GO:0006357(biological_process:regulation of transcription from RNA polymerase II promoter); GO:0003676(molecular_function:nucleic acid binding); GO:0000981(molecular_function:RNA polymerase II transcription factor activity, sequence-specific DNA binding)	XP_024551185.1(hypothetical protein BCIN_10g00520 [Botrytis cinerea B05.10])	sp|Q59SN6|CRZ2_CANAL(Transcriptional regulator CRZ2 OS=Candida albicans (strain SC5314 / ATCC MYA-2876) OX=237561 GN=CRZ2 PE=2 SV=2)	5434736
	gene7523	rna8843	yes	BCIN_10g00530	6360	hypothetical protein	COG1112(S:Function unknown)	COG1112(C2H2 finger domain protein)				PF13087.3(AAA_12:AAA domain); PF13086.3(AAA_11:AAA domain); PF00642.21(zf-CCCH:Zinc finger C-x8-C-x5-C-x3-H type (and similar)); PF13245.3(AAA_19:Part of AAA domain); PF09848.6(DUF2075:Uncharacterized conserved protein (DUF2075))		XP_024551186.1(hypothetical protein BCIN_10g00530 [Botrytis cinerea B05.10])	sp|Q8R151|ZNFX1_MOUSE(NFX1-type zinc finger-containing protein 1 OS=Mus musculus OX=10090 GN=Znfx1 PE=1 SV=3)	5434769
	gene10036	rna11599	yes	BCIN_14g00230	2807	hypothetical protein	ENOG4111ZP7(S:Function unknown); ENOG410XP1S(S:Function unknown)	ENOG4111ZP7(-); ENOG410XP1S(solute carrier family 35 member)						XP_024552734.1(hypothetical protein BCIN_14g00230 [Botrytis cinerea B05.10])		5428042
	gene7521	rna8841	yes	Bchrd1	3597	Bchrd1	COG5243(O:Posttranslational modification, protein turnover, chaperones)	COG5243(zinc ion binding)	K10601	SYVN1, HRD1	map04120(Ubiquitin mediated proteolysis); map04141(Protein processing in endoplasmic reticulum)	PF12678.4(zf-rbx1:RING-H2 zinc finger domain); PF13639.3(zf-RING_2:Ring finger domain); PF00097.22(zf-C3HC4:Zinc finger, C3HC4 type (RING finger)); PF13445.3(zf-RING_UBOX:RING-type zinc-finger); PF13920.3(zf-C3HC4_3:Zinc finger, C3HC4 type (RING finger)); PF14634.3(zf-RING_5:zinc-RING finger domain); PF17120.2(Zn_ribbon_17:Zinc-ribbon, C4HC2 type)	GO:0000836(cellular_component:Hrd1p ubiquitin ligase complex); GO:0030968(biological_process:endoplasmic reticulum unfolded protein response); GO:1904264(molecular_function:ubiquitin protein ligase activity involved in ERAD pathway); GO:0016021(cellular_component:integral component of membrane); GO:1990381(molecular_function:ubiquitin-specific protease binding); GO:0036513(cellular_component:Derl…	OWO97760.1(hypothetical protein B2J93_8871 [Marssonina coronariae])	sp|Q6NPT7|HRD1B_ARATH(ERAD-associated E3 ubiquitin-protein ligase HRD1B OS=Arabidopsis thaliana OX=3702 GN=HRD1B PE=2 SV=1)	5434737
	gene2046	rna2439	yes	BCIN_02g08820	4139	hypothetical protein	COG0531(U:Intracellular trafficking, secretion, and vesicular transport)	COG0531(FAD binding domain)				PF13520.3(AA_permease_2:Amino acid permease); PF00324.18(AA_permease:Amino acid permease)	GO:0005794(cellular_component:Golgi apparatus); GO:0015297(molecular_function:antiporter activity); GO:0016021(cellular_component:integral component of membrane); GO:0051286(cellular_component:cell tip); GO:1902475(biological_process:L-alpha-amino acid transmembrane transport); GO:0016020(cellular_component:membrane); GO:0032153(cellular_component:cell division site); GO:0015179(molecular_functio…	XP_001554295.1(hypothetical protein BCIN_02g08820 [Botrytis cinerea B05.10])	sp|O60113|YG64_SCHPO(Uncharacterized amino-acid permease C15C4.04c OS=Schizosaccharomyces pombe (strain 972 / ATCC 24843) OX=284812 GN=SPBC15C4.04c PE=3 SV=1)	5434871
	gene7527	rna8847	yes	BCIN_10g00570	3027	hypothetical protein	COG2303(S:Function unknown)	COG2303(-)				PF00732.16(GMC_oxred_N:GMC oxidoreductase); PF05199.10(GMC_oxred_C:GMC oxidoreductase); PF00890.21(FAD_binding_2:FAD binding domain); PF07992.11(Pyr_redox_2:Pyridine nucleotide-disulphide oxidoreductase); PF01266.21(DAO:FAD dependent oxidoreductase); PF01946.14(Thi4:Thi4 family); PF13450.3(NAD_binding_8:NAD(P)-binding Rossmann-like domain); PF01494.16(FAD_binding_3:FAD binding domain)	GO:0050660(molecular_function:flavin adenine dinucleotide binding); GO:0016614(molecular_function:oxidoreductase activity, acting on CH-OH group of donors); GO:0055114(biological_process:oxidation-reduction process)	XP_024551189.1(hypothetical protein BCIN_10g00570 [Botrytis cinerea B05.10])	sp|O65709|FAO4A_ARATH(Long-chain-alcohol oxidase FAO4A OS=Arabidopsis thaliana OX=3702 GN=FAO4A PE=3 SV=2)	5434778
	gene7524	rna8844	yes	Bcpib2	2804	Bcpib2	ENOG41121ZX(S:Function unknown)	ENOG41121ZX(FYVE domain protein)				PF01363.18(FYVE:FYVE zinc finger)	GO:0000324(cellular_component:fungal-type vacuole); GO:0000011(biological_process:vacuole inheritance); GO:0006896(biological_process:Golgi to vacuole transport); GO:0006895(biological_process:Golgi to endosome transport); GO:0005829(cellular_component:cytosol); GO:0017137(molecular_function:Rab GTPase binding); GO:0034058(biological_process:endosomal vesicle fusion); GO:0006897(biological_proces…	EMR84575.1(putative fyve domain protein [Botrytis cinerea BcDW1])	sp|Q9Y7M3|YNT3_SCHPO(FYVE-type zinc finger-containing protein C9B6.03 OS=Schizosaccharomyces pombe (strain 972 / ATCC 24843) OX=284812 GN=SPBC9B6.03 PE=1 SV=1)	5434773
	gene7525	rna8845	yes	Bcarl3	1607	Bcarl3	ENOG410ZMDV(S:Function unknown)	ENOG410ZMDV(FYVE domain protein)	K07952	ARFRP1		PF00025.18(Arf:ADP-ribosylation factor family); PF00503.17(G-alpha:G-protein alpha subunit); PF08477.10(Roc:Ras of Complex, Roc, domain of DAPkinase); PF04670.9(Gtr1_RagA:Gtr1/RagA G protein conserved region); PF09439.7(SRPRB:Signal recognition particle receptor beta subunit); PF00071.19(Ras:Ras family); PF01926.20(MMR_HSR1:50S ribosome-binding GTPase)	GO:0005794(cellular_component:Golgi apparatus); GO:0006886(biological_process:intracellular protein transport); GO:0003924(molecular_function:GTPase activity); GO:0005622(cellular_component:intracellular); GO:0042175(cellular_component:nuclear outer membrane-endoplasmic reticulum membrane network); GO:0043001(biological_process:Golgi to plasma membrane protein transport); GO:0033365(biological_pr…	XP_001554222.1(Bcarl3 [Botrytis cinerea B05.10])	sp|Q02804|ARL3_YEAST(ADP-ribosylation factor-like protein 3 OS=Saccharomyces cerevisiae (strain ATCC 204508 / S288c) OX=559292 GN=ARL3 PE=1 SV=1)	5434775
	gene2042	rna2435	yes	BCIN_02g08780	2180	hypothetical protein	COG1063(E:Amino acid transport and metabolism)	COG1063(Dehydrogenase)				PF08240.9(ADH_N:Alcohol dehydrogenase GroES-like domain); PF00107.23(ADH_zinc_N:Zinc-binding dehydrogenase); PF03486.11(HI0933_like:HI0933-like protein); PF16912.2(Glu_dehyd_C:Glucose dehydrogenase C-terminus)	GO:0008270(molecular_function:zinc ion binding); GO:0055114(biological_process:oxidation-reduction process); GO:0016491(molecular_function:oxidoreductase activity)	XP_024547376.1(hypothetical protein BCIN_02g08780 [Botrytis cinerea B05.10])	sp|Q45604|YYCR_BACSU(Uncharacterized zinc-type alcohol dehydrogenase-like protein YycR OS=Bacillus subtilis (strain 168) OX=224308 GN=yycR PE=3 SV=1)	5434876
	gene10030	rna11592	yes	Bcsgf29	2266	Bcsgf29	ENOG410XPFD(S:Function unknown)	ENOG410XPFD(SAGA-associated factor 29)	K11364	SGF29		PF07039.8(DUF1325:SGF29 tudor-like domain)	GO:0000124(cellular_component:SAGA complex); GO:0005829(cellular_component:cytosol); GO:0044260(biological_process:cellular macromolecule metabolic process); GO:0044238(biological_process:primary metabolic process)	XP_024552729.1(Bcsgf29 [Botrytis cinerea B05.10])	sp|Q9USW9|SGF29_SCHPO(SAGA-associated factor 29 OS=Schizosaccharomyces pombe (strain 972 / ATCC 24843) OX=284812 GN=sgf29 PE=1 SV=2)	5428063
	gene7528	rna8848	no	BCIN_10g00580	7355	hypothetical protein	COG0553(S:Function unknown)	COG0553(-)				PF00176.20(SNF2_N:SNF2 family N-terminal domain); PF00271.28(Helicase_C:Helicase conserved C-terminal domain); PF16203.2(ERCC3_RAD25_C:ERCC3/RAD25/XPB C-terminal helicase)		XP_024551190.1(hypothetical protein BCIN_10g00580 [Botrytis cinerea B05.10])	sp|F4HW51|CHR20_ARATH(Protein CHROMATIN REMODELING 20 OS=Arabidopsis thaliana OX=3702 GN=ATRX PE=2 SV=2)	5434779
	gene7528	rna8849	yes	BCIN_10g00580	7462	hypothetical protein	COG0553(L:Replication, recombination and repair)	COG0553(helicase)				PF00176.20(SNF2_N:SNF2 family N-terminal domain); PF00271.28(Helicase_C:Helicase conserved C-terminal domain); PF16203.2(ERCC3_RAD25_C:ERCC3/RAD25/XPB C-terminal helicase)		XP_024551190.1(hypothetical protein BCIN_10g00580 [Botrytis cinerea B05.10])	sp|F4HW51|CHR20_ARATH(Protein CHROMATIN REMODELING 20 OS=Arabidopsis thaliana OX=3702 GN=ATRX PE=2 SV=2)	5434779
	gene2040	rna2431	yes	Bcsmr1	3799	Bcsmr1	ENOG4110Q8K(S:Function unknown)	ENOG4110Q8K(Transcription factor Cmr1)				PF00096.23(zf-C2H2:Zinc finger, C2H2 type); PF00172.15(Zn_clus:Fungal Zn(2)-Cys(6) binuclear cluster domain); PF04082.15(Fungal_trans:Fungal specific transcription factor domain); PF13465.3(zf-H2C2_2:Zinc-finger double domain)		XP_024547373.1(Bcsmr1 [Botrytis cinerea B05.10])	sp|Q5A4K7|TRY5_CANAL(Transcriptional regulator of yeast form adherence 5 OS=Candida albicans (strain SC5314 / ATCC MYA-2876) OX=237561 GN=TRY5 PE=4 SV=2)	5434825
	gene2039	rna2430	yes	BCIN_02g08750	5668	hypothetical protein	COG1131(S:Function unknown); COG0842(S:Function unknown)	COG1131(tRNA methyltransferase 10 homolog); COG0842(tRNA methyltransferase 10 homolog)				PF01061.21(ABC2_membrane:ABC-2 type transporter); PF00005.24(ABC_tran:ABC transporter); PF13304.3(AAA_21:AAA domain, putative AbiEii toxin, Type IV TA system); PF13191.3(AAA_16:AAA ATPase domain); PF02463.16(SMC_N:RecF/RecN/SMC N terminal domain); PF13555.3(AAA_29:P-loop containing region of AAA domain); PF13476.3(AAA_23:AAA domain)	GO:0006855(biological_process:drug transmembrane transport); GO:0016021(cellular_component:integral component of membrane); GO:0000329(cellular_component:fungal-type vacuole membrane); GO:0008559(molecular_function:xenobiotic-transporting ATPase activity); GO:0035690(biological_process:cellular response to drug); GO:0005886(cellular_component:plasma membrane); GO:0042908(biological_process:xenobi…	XP_024547372.1(hypothetical protein BCIN_02g08750 [Botrytis cinerea B05.10])	sp|Q08234|YO075_YEAST(Uncharacterized ABC transporter ATP-binding protein/permease YOL075C OS=Saccharomyces cerevisiae (strain ATCC 204508 / S288c) OX=559292 GN=YOL075C PE=1 SV=3)	5434814
	gene2041	rna2433	yes	Bcpks12	7063	Bcpks12	COG3321(Q:Secondary metabolites biosynthesis, transport and catabolism)	COG3321(synthase)	K19791	FET3_5		PF16073.2(SAT:Starter unit:ACP transacylase in aflatoxin biosynthesis); PF00109.23(ketoacyl-synt:Beta-ketoacyl synthase, N-terminal domain); PF00698.18(Acyl_transf_1:Acyl transferase domain); PF02801.19(Ketoacyl-synt_C:Beta-ketoacyl synthase, C-terminal domain); PF00550.22(PP-binding:Phosphopantetheine attachment site); PF00975.17(Thioesterase:Thioesterase domain); PF14765.3(PS-DH:Polyketide synt…	GO:0009058(biological_process:biosynthetic process); GO:0016740(molecular_function:transferase activity); GO:0031177(molecular_function:phosphopantetheine binding); GO:0016788(molecular_function:hydrolase activity, acting on ester bonds)	XP_024547374.1(Bcpks12 [Botrytis cinerea B05.10])	sp|Q03149|WA_EMENI(Conidial yellow pigment biosynthesis polyketide synthase OS=Emericella nidulans (strain FGSC A4 / ATCC 38163 / CBS 112.46 / NRRL 194 / M139) OX=227321 GN=wA PE=1 SV=2)	5434878
	gene2041	rna2432	no	Bcpks12	7000	Bcpks12	COG3321(S:Function unknown)	COG3321(Transcription factor Cmr1)	K19791	FET3_5		PF16073.2(SAT:Starter unit:ACP transacylase in aflatoxin biosynthesis); PF00109.23(ketoacyl-synt:Beta-ketoacyl synthase, N-terminal domain); PF00698.18(Acyl_transf_1:Acyl transferase domain); PF02801.19(Ketoacyl-synt_C:Beta-ketoacyl synthase, C-terminal domain); PF00550.22(PP-binding:Phosphopantetheine attachment site); PF00975.17(Thioesterase:Thioesterase domain); PF14765.3(PS-DH:Polyketide synt…	GO:0009058(biological_process:biosynthetic process); GO:0016740(molecular_function:transferase activity); GO:0031177(molecular_function:phosphopantetheine binding); GO:0016788(molecular_function:hydrolase activity, acting on ester bonds)	XP_024547374.1(Bcpks12 [Botrytis cinerea B05.10])	sp|Q03149|WA_EMENI(Conidial yellow pigment biosynthesis polyketide synthase OS=Emericella nidulans (strain FGSC A4 / ATCC 38163 / CBS 112.46 / NRRL 194 / M139) OX=227321 GN=wA PE=1 SV=2)	5434878
	gene8757	rna10223	yes	BCIN_12g00080	547	hypothetical protein								XP_024551963.1(hypothetical protein BCIN_12g00080 [Botrytis cinerea B05.10])		5438614
	gene10711	rna12394	yes	Bccdc73	1674	Bccdc73	COG5157(K:Transcription)	COG5157(cell division cycle 73, Paf1 RNA polymerase II complex component, homolog (S. cerevisiae))	K15175	CDC73		PF05179.11(CDC73_C:RNA pol II accessory factor, Cdc73 family, C-terminal)	GO:0044238(biological_process:primary metabolic process); GO:0044260(biological_process:cellular macromolecule metabolic process)	EMR89075.1(putative rna polymerase ii-associated protein [Botrytis cinerea BcDW1])	sp|Q9UUE7|CDC73_SCHPO(Cell division control protein 73 OS=Schizosaccharomyces pombe (strain 972 / ATCC 24843) OX=284812 GN=cdc73 PE=3 SV=1)	36394912
	gene3557	rna4178	yes	BCIN_04g05210	2374	hypothetical protein	ENOG4111DYT(K:Transcription); ENOG410YDYH(S:Function unknown); ENOG410YKJC(S:Function unknown); ENOG410Y3GW(S:Function unknown); ENOG4111W0C(S:Function unknown)	ENOG4111DYT(Fungal Zn(2)-Cys(6) binuclear cluster domain); ENOG410YDYH(-); ENOG410YKJC(-); ENOG410Y3GW(-); ENOG4111W0C(C6 zinc finger domain protein)				PF11951.5(Fungal_trans_2:Fungal specific transcription factor domain); PF00172.15(Zn_clus:Fungal Zn(2)-Cys(6) binuclear cluster domain)		XP_024548433.1(hypothetical protein BCIN_04g05210 [Botrytis cinerea B05.10])	sp|O74308|YOG2_SCHPO(Uncharacterized transcriptional regulatory protein C15D4.02 OS=Schizosaccharomyces pombe (strain 972 / ATCC 24843) OX=284812 GN=SPBC15D4.02 PE=3 SV=3)	5426879
	gene11065	rna12823	no	BCIN_15g05000	3962	hypothetical protein	ENOG4111F9Y(K:Transcription); ENOG4110B8X(K:Transcription)	ENOG4111F9Y(Transcription factor); ENOG4110B8X(Transcription factor)						XP_024553491.1(hypothetical protein BCIN_15g05000 [Botrytis cinerea B05.10])	sp|P28348|NIRA_EMENI(Nitrogen assimilation transcription factor nirA OS=Emericella nidulans (strain FGSC A4 / ATCC 38163 / CBS 112.46 / NRRL 194 / M139) OX=227321 GN=nirA PE=4 SV=1)	5426667
	gene3555	rna4176	yes	BCIN_04g05190	873	hypothetical protein	COG2007(S:Function unknown)	COG2007(conserved hypothetical protein)	K02995	RP-S8e, RPS8	map03010(Ribosome)	PF01201.19(Ribosomal_S8e:Ribosomal protein S8e)	GO:0003735(molecular_function:structural constituent of ribosome); GO:0000462(biological_process:maturation of SSU-rRNA from tricistronic rRNA transcript (SSU-rRNA, 5.8S rRNA, LSU-rRNA)); GO:0005840(cellular_component:ribosome); GO:0022627(cellular_component:cytosolic small ribosomal subunit); GO:0006412(biological_process:translation)	CCD49674.1(hypothetical protein BofuT4_P093820.1 [Botrytis cinerea T4])	sp|P0CX39|RS8A_YEAST(40S ribosomal protein S8-A OS=Saccharomyces cerevisiae (strain ATCC 204508 / S288c) OX=559292 GN=RPS8A PE=1 SV=1)	5426869
	gene3556	rna4177	yes	BCIN_04g05200	1439	hypothetical protein	ENOG410ZB1R(S:Function unknown)	ENOG410ZB1R(-)				PF00651.28(BTB:BTB/POZ domain)		XP_024548432.1(hypothetical protein BCIN_04g05200 [Botrytis cinerea B05.10])		5426870
	gene3553	rna4174	yes	BCIN_04g05170	928	hypothetical protein	ENOG41100MU(S:Function unknown); ENOG4111XT6(S:Function unknown); ENOG410Y9A2(S:Function unknown)	ENOG41100MU(Protein of unknown function (DUF3237)); ENOG4111XT6(Protein of unknown function (DUF3237)); ENOG410Y9A2(Protein of unknown function (DUF3237))				PF11578.5(DUF3237:Protein of unknown function (DUF3237))	GO:0016021(cellular_component:integral component of membrane)	XP_001546394.1(hypothetical protein BCIN_04g05170 [Botrytis cinerea B05.10])	sp|P61167|Y1785_RHOPA(UPF0311 protein RPA1785 OS=Rhodopseudomonas palustris (strain ATCC BAA-98 / CGA009) OX=258594 GN=RPA1785 PE=1 SV=1)	5426872
	gene3554	rna4175	yes	BCIN_04g05180	1252	hypothetical protein	ENOG411257D(S:Function unknown)	ENOG411257D(conserved hypothetical protein)	K20185	BLOC1S1		PF06320.10(GCN5L1:GCN5-like protein 1 (GCN5L1))		XP_024548430.1(hypothetical protein BCIN_04g05180 [Botrytis cinerea B05.10])		36394124
	gene3551	rna4172	yes	Bcfbp26	2505	Bcfbp26	COG0406(S:Function unknown)	COG0406((ABC) transporter)	K19029	PFKFB2	map00051(Fructose and mannose metabolism)	PF01591.15(6PF2K:6-phosphofructo-2-kinase); PF00300.19(His_Phos_1:Histidine phosphatase superfamily (branch 1)); PF13671.3(AAA_33:AAA domain); PF08433.7(KTI12:Chromatin associated protein KTI12)	GO:0046835(biological_process:carbohydrate phosphorylation); GO:0003873(molecular_function:6-phosphofructo-2-kinase activity); GO:0006000(biological_process:fructose metabolic process); GO:0005524(molecular_function:ATP binding); GO:0006003(biological_process:fructose 2,6-bisphosphate metabolic process)	XP_024548429.1(Bcfbp26 [Botrytis cinerea B05.10])	sp|P32604|F26_YEAST(Fructose-2,6-bisphosphatase OS=Saccharomyces cerevisiae (strain ATCC 204508 / S288c) OX=559292 GN=FBP26 PE=1 SV=2)	5426868
	gene3552	rna4173	yes	BCIN_04g05160	2994	hypothetical protein								XP_001546392.2(hypothetical protein BCIN_04g05160 [Botrytis cinerea B05.10])		5426861
	gene3549	rna4170	yes	Bcpxa2	2525	Bcpxa2	COG4178(S:Function unknown)	COG4178((ABC) transporter)	K15628	PXA	map02010(ABC transporters); map04146(Peroxisome)	PF06472.12(ABC_membrane_2:ABC transporter transmembrane region 2); PF00005.24(ABC_tran:ABC transporter); PF13304.3(AAA_21:AAA domain, putative AbiEii toxin, Type IV TA system)	GO:0042626(molecular_function:ATPase activity, coupled to transmembrane movement of substances); GO:0005779(cellular_component:integral component of peroxisomal membrane); GO:0005524(molecular_function:ATP binding); GO:1902001(biological_process:fatty acid transmembrane transport)	XP_024548428.1(Bcpxa2 [Botrytis cinerea B05.10])	sp|Q9UBJ2|ABCD2_HUMAN(ATP-binding cassette sub-family D member 2 OS=Homo sapiens OX=9606 GN=ABCD2 PE=1 SV=1)	5438262
	gene3550	rna4171	yes	BCIN_04g05140	1707	hypothetical protein								XP_001557663.2(hypothetical protein BCIN_04g05140 [Botrytis cinerea B05.10])		5438263
	gene10714	rna12397	yes	Bcalg7	1751	Bcalg7	COG0472(M:Cell wall/membrane/envelope biogenesis)	COG0472(phospho-N-acetylmuramoyl-pentapeptide-transferase activity)	K01001	ALG7	map00510(N-Glycan biosynthesis)	PF00953.18(Glycos_transf_4:Glycosyl transferase family 4)	GO:0006487(biological_process:protein N-linked glycosylation); GO:0016021(cellular_component:integral component of membrane); GO:0016020(cellular_component:membrane); GO:0005789(cellular_component:endoplasmic reticulum membrane); GO:0003975(molecular_function:UDP-N-acetylglucosamine-dolichyl-phosphate N-acetylglucosaminephosphotransferase activity); GO:0006047(biological_process:UDP-N-acetylgluco…	XP_024553237.1(Bcalg7 [Botrytis cinerea B05.10])	sp|P07286|GPT_YEAST(UDP-N-acetylglucosamine--dolichyl-phosphate N-acetylglucosaminephosphotransferase OS=Saccharomyces cerevisiae (strain ATCC 204508 / S288c) OX=559292 GN=ALG7 PE=3 SV=1)	5426000
	gene1252	rna1528	no	Bcsla1	4063	Bcsla1	ENOG410XRU5(U:Intracellular trafficking, secretion, and vesicular transport)	ENOG410XRU5(Cytoskeleton assembly control protein)	K20046	SLA1		PF00018.25(SH3_1:SH3 domain); PF03983.9(SHD1:SLA1 homology domain 1, SHD1); PF14604.3(SH3_9:Variant SH3 domain); PF07653.14(SH3_2:Variant SH3 domain); PF13830.3(DUF4192:Domain of unknown function (DUF4192))	GO:0044444(cellular_component:cytoplasmic part); GO:0016020(cellular_component:membrane); GO:0043229(cellular_component:intracellular organelle); GO:0005515(molecular_function:protein binding)	XP_024546853.1(Bcsla1 [Botrytis cinerea B05.10])	sp|A7E8B6|SLA1_SCLS1(Actin cytoskeleton-regulatory complex protein sla1 OS=Sclerotinia sclerotiorum (strain ATCC 18683 / 1980 / Ss-1) OX=665079 GN=sla1 PE=3 SV=2)	5436489
	gene1253	rna1529	yes	BCIN_02g00860	1385	hypothetical protein								XP_001555921.1(hypothetical protein BCIN_02g00860 [Botrytis cinerea B05.10])		5436490
	gene1251	rna1526	yes	BCIN_02g00840	1839	hypothetical protein	COG0477(S:Function unknown)	COG0477(-)				PF07690.13(MFS_1:Major Facilitator Superfamily)	GO:0022857(molecular_function:transmembrane transporter activity); GO:0016021(cellular_component:integral component of membrane); GO:0006820(biological_process:anion transport); GO:0055085(biological_process:transmembrane transport)	XP_024546852.1(hypothetical protein BCIN_02g00840 [Botrytis cinerea B05.10])	sp|Q9US37|YFZ4_SCHPO(Uncharacterized transporter C1039.04 OS=Schizosaccharomyces pombe (strain 972 / ATCC 24843) OX=284812 GN=SPAC1039.04 PE=3 SV=1)	5436488
	gene1252	rna1527	yes	Bcsla1	4141	Bcsla1	ENOG410XRU5(U:Intracellular trafficking, secretion, and vesicular transport)	ENOG410XRU5(Cytoskeleton assembly control protein)	K20046	SLA1		PF00018.25(SH3_1:SH3 domain); PF03983.9(SHD1:SLA1 homology domain 1, SHD1); PF14604.3(SH3_9:Variant SH3 domain); PF07653.14(SH3_2:Variant SH3 domain)	GO:0044444(cellular_component:cytoplasmic part); GO:0016020(cellular_component:membrane); GO:0043229(cellular_component:intracellular organelle); GO:0005515(molecular_function:protein binding)	XP_001555920.1(Bcsla1 [Botrytis cinerea B05.10])	sp|A7E8B6|SLA1_SCLS1(Actin cytoskeleton-regulatory complex protein sla1 OS=Sclerotinia sclerotiorum (strain ATCC 18683 / 1980 / Ss-1) OX=665079 GN=sla1 PE=3 SV=2)	5436489
	gene1249	rna1524	yes	BCIN_02g00820	1496	hypothetical protein	ENOG41116IJ(S:Function unknown); ENOG410YET8(S:Function unknown); ENOG410YIYY(S:Function unknown)	ENOG41116IJ(-); ENOG410YET8(-); ENOG410YIYY(-)						XP_024546851.1(hypothetical protein BCIN_02g00820 [Botrytis cinerea B05.10])		5436486
	gene1250	rna1525	yes	BCIN_02g00830	2627	hypothetical protein	COG2072(S:Function unknown)	COG2072(-)				PF00743.16(FMO-like:Flavin-binding monooxygenase-like); PF07992.11(Pyr_redox_2:Pyridine nucleotide-disulphide oxidoreductase); PF13450.3(NAD_binding_8:NAD(P)-binding Rossmann-like domain); PF13454.3(NAD_binding_9:FAD-NAD(P)-binding); PF13738.3(Pyr_redox_3:Pyridine nucleotide-disulphide oxidoreductase)	GO:0050661(molecular_function:NADP binding); GO:0050660(molecular_function:flavin adenine dinucleotide binding); GO:0004499(molecular_function:N,N-dimethylaniline monooxygenase activity); GO:0055114(biological_process:oxidation-reduction process)	XP_001555918.1(hypothetical protein BCIN_02g00830 [Botrytis cinerea B05.10])	sp|Q9FWW9|GSXL2_ARATH(Flavin-containing monooxygenase FMO GS-OX-like 2 OS=Arabidopsis thaliana OX=3702 GN=At1g12200 PE=2 SV=1)	5436487
	gene1248	rna1522	yes	BCIN_02g00810	1582	hypothetical protein	ENOG410YNRW(S:Function unknown); ENOG410YC4R(S:Function unknown); ENOG410YKWY(S:Function unknown); ENOG4111KPC(S:Function unknown); ENOG4111YCN(S:Function unknown)	ENOG410YNRW(Domain of unknown function (DUF3328)); ENOG410YC4R(Domain of unknown function (DUF3328)); ENOG410YKWY(Domain of unknown function (DUF3328)); ENOG4111KPC(Conserved hypothetical, protein); ENOG4111YCN(Domain of unknown function (DUF3328))				PF11807.5(DUF3328:Domain of unknown function (DUF3328))		XP_024546849.1(hypothetical protein BCIN_02g00810 [Botrytis cinerea B05.10])		5436485
	gene1248	rna1523	no	BCIN_02g00810	1578	hypothetical protein	ENOG410YNRW(S:Function unknown); ENOG410YC4R(S:Function unknown); ENOG4111YCN(S:Function unknown); ENOG4111KPC(S:Function unknown)	ENOG410YNRW(Domain of unknown function (DUF3328)); ENOG410YC4R(Domain of unknown function (DUF3328)); ENOG4111YCN(Domain of unknown function (DUF3328)); ENOG4111KPC(Domain of unknown function (DUF3328))				PF11807.5(DUF3328:Domain of unknown function (DUF3328))		XP_024546850.1(hypothetical protein BCIN_02g00810 [Botrytis cinerea B05.10])		5436485
	gene1246	rna1520	yes	BCIN_02g00790	4218	hypothetical protein	COG1132(I:Lipid transport and metabolism)	COG1132(Platelet-activating factor acetylhydrolase)	K05658	ABCB1, CD243	map02010(ABC transporters)	PF00664.20(ABC_membrane:ABC transporter transmembrane region); PF00005.24(ABC_tran:ABC transporter); PF02463.16(SMC_N:RecF/RecN/SMC N terminal domain); PF13555.3(AAA_29:P-loop containing region of AAA domain); PF13401.3(AAA_22:AAA domain); PF13191.3(AAA_16:AAA ATPase domain); PF09818.6(ABC_ATPase:Predicted ATPase of the ABC class)	GO:0042626(molecular_function:ATPase activity, coupled to transmembrane movement of substances); GO:0016021(cellular_component:integral component of membrane); GO:0055085(biological_process:transmembrane transport); GO:0008152(biological_process:metabolic process); GO:0000166(molecular_function:nucleotide binding)	XP_024546848.1(hypothetical protein BCIN_02g00790 [Botrytis cinerea B05.10])	sp|Q4WD46|FMPD_ASPFU(ABC transporter fmpD OS=Neosartorya fumigata (strain ATCC MYA-4609 / Af293 / CBS 101355 / FGSC A1100) OX=330879 GN=fmpD PE=2 SV=1)	5436483
	gene10708	rna12391	no	BCIN_15g01410	1939	hypothetical protein	ENOG410YBPM(S:Function unknown)	ENOG410YBPM(Conserved hypothetical, protein)						XP_024553233.1(hypothetical protein BCIN_15g01410 [Botrytis cinerea B05.10])		36394911
	gene11472	rna13400	yes	Bccbp3	1328	Bccbp3	ENOG4111QVY(S:Function unknown); COG0304(S:Function unknown)	ENOG4111QVY(Ubiquinol-cytochrome c reductase complex chaperone); COG0304(Ubiquinol-cytochrome c reductase complex chaperone)	K17662	CBP3, UQCC		PF03981.9(Ubiq_cyt_C_chap:Ubiquinol-cytochrome C chaperone)	GO:0005739(cellular_component:mitochondrion)	XP_024553890.1(Bccbp3 [Botrytis cinerea B05.10])	sp|P21560|CBP3_YEAST(Protein CBP3, mitochondrial OS=Saccharomyces cerevisiae (strain ATCC 204508 / S288c) OX=559292 GN=CBP3 PE=1 SV=1)	5432430
	gene10709	rna12392	yes	BCIN_15g01420	1325	hypothetical protein	ENOG4111YG9(S:Function unknown)	ENOG4111YG9(CUE domain)	K14022	CUE1, KIS4	map04141(Protein processing in endoplasmic reticulum)	PF02845.13(CUE:CUE domain)	GO:0016021(cellular_component:integral component of membrane); GO:0005789(cellular_component:endoplasmic reticulum membrane)	XP_001545551.1(hypothetical protein BCIN_15g01420 [Botrytis cinerea B05.10])		5426006
	gene11066	rna12825	yes	BCIN_15g05010	1270	hypothetical protein	ENOG410XWFD(S:Function unknown)	ENOG410XWFD(Conserved hypothetical, protein)				PF01165.17(Ribosomal_S21:Ribosomal protein S21)		XP_001546211.1(hypothetical protein BCIN_15g05010 [Botrytis cinerea B05.10])		5426674
	gene2933	rna3457	yes	BCIN_03g08310	1194	hypothetical protein	ENOG410YPVW(S:Function unknown)	ENOG410YPVW(tyrosylDNA phosphodiesterase)						CCD52460.1(hypothetical protein BofuT4_P077530.1 [Botrytis cinerea T4])		5435491
	gene2001	rna2386	yes	Bcprx7	961	Bcprx7	COG0678(O:Posttranslational modification, protein turnover, chaperones)	COG0678(peroxiredoxin)	K11187	PRDX5	map04146(Peroxisome)	PF08534.7(Redoxin:Redoxin); PF00578.18(AhpC-TSA:AhpC/TSA family)	GO:0055114(biological_process:oxidation-reduction process); GO:0016491(molecular_function:oxidoreductase activity)	XP_024547347.1(Bcprx7 [Botrytis cinerea B05.10])	sp|P30044|PRDX5_HUMAN(Peroxiredoxin-5, mitochondrial OS=Homo sapiens OX=9606 GN=PRDX5 PE=1 SV=4)	5428111
	gene11475	rna13404	no	BCIN_16g03330	915	hypothetical protein								XP_024553894.1(hypothetical protein BCIN_16g03330 [Botrytis cinerea B05.10])		5432433
	gene9639	rna11182	yes	BCIN_13g02090	1282	hypothetical protein								XP_001555332.1(hypothetical protein BCIN_13g02090 [Botrytis cinerea B05.10])		5435898
	gene9640	rna11183	yes	BCIN_13g02100	1823	hypothetical protein	ENOG41101KD(G:Carbohydrate transport and metabolism); ENOG410YA5Z(G:Carbohydrate transport and metabolism)	ENOG41101KD(The biological conversion of cellulose to glucose generally requires three types of hydrolytic enzymes (1) Endoglucanases which cut internal beta-1,4-glucosidic bonds); ENOG410YA5Z(Glycosyl hydrolase family 7)	K01225	CBH1	map00500(Starch and sucrose metabolism)	PF00840.17(Glyco_hydro_7:Glycosyl hydrolase family 7); PF00734.15(CBM_1:Fungal cellulose binding domain)	GO:0005576(cellular_component:extracellular region); GO:0030248(molecular_function:cellulose binding); GO:0030245(biological_process:cellulose catabolic process); GO:0004553(molecular_function:hydrolase activity, hydrolyzing O-glycosyl compounds)	XP_001555330.1(hypothetical protein BCIN_13g02100 [Botrytis cinerea B05.10])	sp|A1DNL0|CBHB_NEOFI(Probable 1,4-beta-D-glucan cellobiohydrolase B OS=Neosartorya fischeri (strain ATCC 1020 / DSM 3700 / CBS 544.65 / FGSC A1164 / JCM 1740 / NRRL 181 / WB 181) OX=331117 GN=cbhB PE=3 SV=1)	5435896
	gene11479	rna13409	no	BCIN_16g03370	1619	hypothetical protein	COG3376(P:Inorganic ion transport and metabolism)	COG3376(High-affinity)	K07241	nixA		PF03824.13(NicO:High-affinity nickel-transport protein)	GO:0016020(cellular_component:membrane); GO:0006810(biological_process:transport)	XP_024553899.1(hypothetical protein BCIN_16g03370 [Botrytis cinerea B05.10])	sp|O74869|NIC1_SCHPO(High-affinity nickel transport protein nic1 OS=Schizosaccharomyces pombe (strain 972 / ATCC 24843) OX=284812 GN=nic1 PE=3 SV=3)	5432438
	gene11329	rna13199	no	BCIN_16g01870	1415	hypothetical protein	ENOG410Y92D(S:Function unknown); ENOG410XVKJ(S:Function unknown); ENOG4111WN0(S:Function unknown); ENOG410YAQ2(S:Function unknown); ENOG4110XEZ(S:Function unknown)	ENOG410Y92D(-); ENOG410XVKJ(short chain dehydrogenase); ENOG4111WN0(-); ENOG410YAQ2(short chain dehydrogenase); ENOG4110XEZ(short chain dehydrogenase)				PF00106.22(adh_short:short chain dehydrogenase); PF02826.16(2-Hacid_dh_C:D-isomer specific 2-hydroxyacid dehydrogenase, NAD binding domain)		XP_024553756.1(hypothetical protein BCIN_16g01870 [Botrytis cinerea B05.10])		5433922
	gene11329	rna13198	no	BCIN_16g01870	1367	hypothetical protein	ENOG410Y92D(S:Function unknown); ENOG410XVKJ(S:Function unknown); ENOG4111WN0(S:Function unknown); ENOG410YAQ2(S:Function unknown)	ENOG410Y92D(-); ENOG410XVKJ(short chain dehydrogenase); ENOG4111WN0(-); ENOG410YAQ2(short chain dehydrogenase)				PF00106.22(adh_short:short chain dehydrogenase); PF13561.3(adh_short_C2:Enoyl-(Acyl carrier protein) reductase); PF02826.16(2-Hacid_dh_C:D-isomer specific 2-hydroxyacid dehydrogenase, NAD binding domain)		XP_001553391.2(hypothetical protein BCIN_16g01870 [Botrytis cinerea B05.10])		5433922
	gene2926	rna3450	yes	Bcacb1	624	Bcacb1	COG4281(I:Lipid transport and metabolism)	COG4281(Acyl-CoA binding domain containing)	K08762	DBI, ACBP		PF00887.16(ACBP:Acyl CoA binding protein)	GO:0005829(cellular_component:cytosol); GO:0005634(cellular_component:nucleus); GO:0000062(molecular_function:fatty-acyl-CoA binding)	XP_024547974.1(Bcacb1 [Botrytis cinerea B05.10])	sp|P31824|ACBP_MANSE(Acyl-CoA-binding protein homolog OS=Manduca sexta OX=7130 PE=3 SV=1)	5435500
	gene8235	rna9622	yes	BCIN_11g01400	1046	hypothetical protein	ENOG410YTY1(S:Function unknown)	ENOG410YTY1(-)						XP_001556601.1(hypothetical protein BCIN_11g01400 [Botrytis cinerea B05.10])		5437226
	gene2856	rna3373	yes	BCIN_03g07540	771	hypothetical protein	COG4229(C:Energy production and conversion)	COG4229(Bifunctional enzyme that catalyzes the enolization of 2,3-diketo-5-methylthiopentyl-1-phosphate (DK-MTP-1-P) into the intermediate 2-hydroxy-3-keto-5-methylthiopentenyl-1-phosphate (HK-MTPenyl-1-P), which is then dephosphorylated to form the acireductone 1,2-dihydroxy-3-keto-5-methylthiopentene (DHK-MTPene) (By similarity))	K09880	mtnC, ENOPH1	map00270(Cysteine and methionine metabolism)		GO:0005737(cellular_component:cytoplasm); GO:0016787(molecular_function:hydrolase activity); GO:0009086(biological_process:methionine biosynthetic process); GO:0019509(biological_process:L-methionine biosynthetic process from methylthioadenosine); GO:0043716(molecular_function:2-hydroxy-3-keto-5-methylthiopentenyl-1-phosphate phosphatase activity); GO:0043715(molecular_function:2,3-diketo-5-methy…	XP_024547930.1(hypothetical protein BCIN_03g07540 [Botrytis cinerea B05.10])	sp|A6SRT0|ENOPH_BOTFB(Enolase-phosphatase E1 OS=Botryotinia fuckeliana (strain B05.10) OX=332648 GN=utr4 PE=3 SV=2)	5426457
	gene8474	rna9899	yes	BCIN_11g03800	1220	hypothetical protein						PF00319.15(SRF-TF:SRF-type transcription factor (DNA-binding and dimerisation domain))	GO:0046983(molecular_function:protein dimerization activity); GO:0003677(molecular_function:DNA binding)	XP_024551788.1(hypothetical protein BCIN_11g03800 [Botrytis cinerea B05.10])		36394650
	gene11322	rna13190	yes	BCIN_16g01800	1506	hypothetical protein	ENOG4111FF4(S:Function unknown); ENOG4111IE9(S:Function unknown)	ENOG4111FF4(Domain of unknown function (DUF3328)); ENOG4111IE9(Domain of unknown function (DUF3328))						XP_024553752.1(hypothetical protein BCIN_16g01800 [Botrytis cinerea B05.10])		5433931
	gene11325	rna13193	yes	Bcpks14	5481	Bcpks14	ENOG410XNPJ(S:Function unknown); COG3321(S:Function unknown)	ENOG410XNPJ(-); COG3321(-)	K15415	MDPG		PF00109.23(ketoacyl-synt:Beta-ketoacyl synthase, N-terminal domain); PF16073.2(SAT:Starter unit:ACP transacylase in aflatoxin biosynthesis); PF00698.18(Acyl_transf_1:Acyl transferase domain); PF02801.19(Ketoacyl-synt_C:Beta-ketoacyl synthase, C-terminal domain); PF00550.22(PP-binding:Phosphopantetheine attachment site); PF16197.2(KAsynt_C_assoc:Ketoacyl-synthetase C-terminal extension); PF00108.2…	GO:0003824(molecular_function:catalytic activity); GO:0016746(molecular_function:transferase activity, transferring acyl groups); GO:0008152(biological_process:metabolic process)	XP_024553753.1(Bcpks14 [Botrytis cinerea B05.10])	sp|A0A0H4ADX3|PKS19_PHANO(Non-reducing polyketide synthase PKS19 OS=Phaeosphaeria nodorum (strain SN15 / ATCC MYA-4574 / FGSC 10173) OX=321614 PE=2 SV=1)	5433928
	gene11324	rna13192	yes	BCIN_16g01820	1241	hypothetical protein	ENOG410YVNR(S:Function unknown)	ENOG410YVNR(-)						XP_001553398.2(hypothetical protein BCIN_16g01820 [Botrytis cinerea B05.10])		5433929
[truncated: 18,987 more rows]

## Sheet: diff_summary_deseq2
Table S14. List of differential gene expression
	seq_id	W0 vs M0	W-ipro vs M-ipro	sum
No. of genes	11698	1795	1996	2547
	gene11123	no	yes	1
	gene3605	no	yes	1
	gene7562	yes	no	1
	gene6175	yes	no	1
	gene7360	no	yes	1
	gene7364	yes	no	1
	gene9417	yes	no	1
	gene5375	no	yes	1
	gene8104	yes	no	1
	gene3118	yes	no	1
	gene4728	yes	no	1
	gene5630	yes	no	1
	gene5635	yes	no	1
	gene4720	no	yes	1
	gene4726	no	yes	1
	gene3115	yes	no	1
	gene4725	no	yes	1
	gene8446	no	yes	1
	gene9803	no	yes	1
	gene8840	no	yes	1
	gene616	no	yes	1
	gene11390	no	yes	1
	gene5522	yes	no	1
	gene2894	no	yes	1
	gene11042	no	yes	1
	gene11046	no	yes	1
	gene11045	no	yes	1
	gene11269	yes	no	1
	gene11262	no	yes	1
	gene6955	yes	no	1
	gene4154	no	yes	1
	gene7601	no	yes	1
	gene5455	yes	no	1
	gene7363	no	yes	1
[truncated: 2,513 more rows]

## Sheet: total_diff_stat.deseq2
	Table S15. Description of all differential genes log fold 2 value
[truncated: 11,699 more rows]
